# Supplementary material for: Proximal femoral head transcriptome reveals novel candidate genes related to epiphysiolysis in broiler chickens
Source: BMC Genomics. 2019 Dec 30;20:1031. doi: 10.1186/s12864-019-6411-9 (PMC6937697; doi:10.1186/s12864-019-6411-9)
Supplement: Supplementary file 2 — Additional file 2. An excel file with the expressed and DE genes between normal and FHS-affected broilers with 35 days of age. [file 12864_2019_6411_MOESM2_ESM.xlsx]

## Sheet: ExpressedandDEgenes
Gene.ID	logFC	logCPM	LR	PValue	FDR	Description	Chromosome/Scaffold name	Associated Gene Name	WikiGene Name	HGNC symbol
ENSGALG00000027207	-3.03822	2.35126	73.1906	1.17714e-17	1.48849e-13		3		PERP2
ENSGALG00000015253	-2.30958	4.44892	65.7174	5.20441e-16	3.29049e-12	collagen type VIII alpha 1 chain [Source:HGNC Symbol;Acc:HGNC:2215]	1	COL8A1	COL8A1	COL8A1
ENSGALG00000046358	-1.3849	4.86712	57.7098	3.03781e-14	1.28044e-10	fibulin 7 [Source:HGNC Symbol;Acc:HGNC:26740]	3	FBLN7	FBLN7	FBLN7
ENSGALG00000027184	-5.3759	1.72052	54.4668	1.581e-13	4.99792e-10	olfactomedin like 1 [Source:HGNC Symbol;Acc:HGNC:24473]	5	OLFML1	OLFML1	OLFML1
ENSGALG00000040759	-1.94529	3.28367	45.1694	1.80704e-11	4.57e-08	carboxypeptidase X, M14 family member 1 [Source:HGNC Symbol;Acc:HGNC:15771]	AADN04000623.1	CPXM1	LOC100858707	CPXM1
ENSGALG00000010259	-2.59165	2.84469	44.203	2.96028e-11	6.2388e-08	collagen type XXVIII alpha 1 chain [Source:HGNC Symbol;Acc:HGNC:22442]	2	COL28A1	COL28A1	COL28A1
ENSGALG00000028459	-4.46481	1.37205	42.6578	6.52038e-11	1.17786e-07	family with sequence similarity 180 member A [Source:HGNC Symbol;Acc:HGNC:33773]	1	FAM180A	FAM180A	FAM180A
ENSGALG00000043703	-3.46711	2.21974	42.2625	7.98063e-11	1.26144e-07		19
ENSGALG00000005554	-2.04494	2.83431	41.1431	1.41483e-10	1.98784e-07	adiponectin, C1Q and collagen domain containing [Source:HGNC Symbol;Acc:HGNC:13633]	9	ADIPOQ	ADIPOQ	ADIPOQ
ENSGALG00000026613	-1.27014	4.86685	40.8051	1.6819e-10	2.12677e-07		25
ENSGALG00000015307	-4.39757	2.88209	40.5582	1.90846e-10	2.19386e-07	ABI family member 3 binding protein [Source:HGNC Symbol;Acc:HGNC:17265]	1	ABI3BP	ABI3BP	ABI3BP
ENSGALG00000027887	-1.79235	6.20976	39.9349	2.62564e-10	2.76677e-07		Z		C1QTNF3
ENSGALG00000039376	-4.88199	1.53368	37.8587	7.60603e-10	7.39833e-07	dermatopontin [Source:HGNC Symbol;Acc:HGNC:3011]	1	DPT	DPT	DPT
ENSGALG00000032220	-3.26601	3.50312	37.3813	9.71513e-10	8.77485e-07		19
ENSGALG00000001926	-1.06531	4.18121	37.1724	1.08132e-09	9.08745e-07	heat shock protein family B (small) member 1 [Source:HGNC Symbol;Acc:HGNC:5246]	19	HSPB1	HSPB1	HSPB1
ENSGALG00000005253	-2.06429	4.82869	37.0526	1.14985e-09	9.08745e-07	C1q and tumor necrosis factor related protein 8 [Source:HGNC Symbol;Acc:HGNC:31374]	14	C1QTNF8	C1QTNF8	C1QTNF8
ENSGALG00000032856	-4.92021	0.437181	36.6123	1.44119e-09	1.07199e-06	GDNF family receptor alpha 2 [Source:HGNC Symbol;Acc:HGNC:4244]	22	GFRA2	GFRA2	GFRA2
ENSGALG00000024428	-4.83752	1.41446	34.9429	3.39523e-09	2.38515e-06	chromosome 17 open reading frame 67 [Source:HGNC Symbol;Acc:HGNC:27900]	18	C17orf67	C18H17ORF67	C17orf67
ENSGALG00000003473	-1.44287	4.63316	32.6475	1.10483e-08	7.35294e-06	secreted frizzled related protein 1 [Source:HGNC Symbol;Acc:HGNC:10776]	22	SFRP1	SFRP1	SFRP1
ENSGALG00000008440	-2.12836	2.25932	30.7986	2.86249e-08	1.80981e-05	carbohydrate sulfotransferase 1 [Source:HGNC Symbol;Acc:HGNC:1969]	5	CHST1	CHST1	CHST1
ENSGALG00000015015	-1.62006	7.54898	30.3744	3.56206e-08	2.14487e-05	cytokine like 1 [Source:HGNC Symbol;Acc:HGNC:24435]	4	CYTL1	CYTL1	CYTL1
ENSGALG00000036142	-1.33712	7.04533	29.3985	5.89228e-08	3.28962e-05		KQ759405.1
ENSGALG00000026836	-1.25963	3.88298	29.3687	5.98349e-08	3.28962e-05		23
ENSGALG00000012407	-1.98228	2.26738	29.2663	6.30825e-08	3.32366e-05	LDL receptor related protein 1B [Source:HGNC Symbol;Acc:HGNC:6693]	7	LRP1B	LRP1B	LRP1B
ENSGALG00000044811	2.21098	3.69216	29.0316	7.12084e-08	3.60172e-05		6
ENSGALG00000002103	-1.73631	2.80664	28.7568	8.20612e-08	3.99101e-05	tubulin polymerization promoting protein family member 3 [Source:HGNC Symbol;Acc:HGNC:24162]	11	TPPP3	TPPP3	TPPP3
ENSGALG00000041834	-0.858314	6.02924	28.4446	9.64184e-08	4.40557e-05	AE binding protein 1 [Source:HGNC Symbol;Acc:HGNC:303]	22	AEBP1		AEBP1
ENSGALG00000037675	-3.0205	1.7304	28.4219	9.75531e-08	4.40557e-05	collagen type XIV alpha 1 chain [Source:HGNC Symbol;Acc:HGNC:2191]	2	COL14A1	COL14A1	COL14A1
ENSGALG00000013948	-1.49457	2.26374	27.9091	1.27149e-07	5.54414e-05	RAS like family 11 member B [Source:HGNC Symbol;Acc:HGNC:23804]	4	RASL11B	RASL11B	RASL11B
ENSGALG00000032614	3.36568	0.639119	25.8998	3.59607e-07	0.000151575	Gallus gallus ADP-ribosyltransferase (CHAT2), mRNA. [Source:RefSeq mRNA;Acc:NM_204855]	1	CHAT2	CHAT2
ENSGALG00000001768	-2.70936	3.65426	25.3828	4.70088e-07	0.000191638	teneurin transmembrane protein 2 [Source:HGNC Symbol;Acc:HGNC:29943]	13	TENM2	TENM2	TENM2
ENSGALG00000034067	-1.35249	7.77501	25.3227	4.84968e-07	0.000191638	fibromodulin [Source:HGNC Symbol;Acc:HGNC:3774]	26	FMOD	FMOD	FMOD
ENSGALG00000026948	1.20299	4.5509	25.2091	5.14381e-07	0.000197101	adducin 2 [Source:HGNC Symbol;Acc:HGNC:244]	22	ADD2	ADD2	ADD2
ENSGALG00000003324	-1.9973	1.77291	24.9737	5.81162e-07	0.000216141	paired related homeobox 1 [Source:HGNC Symbol;Acc:HGNC:9142]	8	PRRX1	PRRX1	PRRX1
ENSGALG00000035244	-1.69561	2.18462	24.8415	6.22416e-07	0.00022487		1		LOC770022
ENSGALG00000001603	0.778321	5.63177	24.7475	6.53522e-07	0.000229549	nuclear prelamin A recognition factor [Source:HGNC Symbol;Acc:HGNC:29916]	18	NARF	NARF	NARF
ENSGALG00000017191	-3.81504	1.12757	24.6456	6.89012e-07	0.000235474		1		ANGPTL5
ENSGALG00000009693	-1.54145	2.82261	24.4175	7.75624e-07	0.000258099	carboxypeptidase X, M14 family member 2 [Source:HGNC Symbol;Acc:HGNC:26977]	6	CPXM2	CPXM2	CPXM2
ENSGALG00000011190	1.11185	5.64421	24.0928	9.18024e-07	0.000297652		4
ENSGALG00000040672	-0.651547	6.41699	23.7301	1.10837e-06	0.000350384	insulin-like growth factor-binding protein 4 precursor [Source:RefSeq peptide;Acc:NP_989684]	27	IGFBP4	IGFBP4
ENSGALG00000043435	1.16738	3.54825	23.6711	1.14285e-06	0.000352471		AADN04000612.1
ENSGALG00000044851	-1.38772	3.07493	23.6243	1.17099e-06	0.000352552	inter-alpha-trypsin inhibitor heavy chain family member 6 [Source:HGNC Symbol;Acc:HGNC:28907]	AADN04000849.1	ITIH6	ITIH6	ITIH6
ENSGALG00000015877	1.91809	1.45947	23.5694	1.20486e-06	0.000354313	SH3 domain binding glutamate rich protein like 2 [Source:HGNC Symbol;Acc:HGNC:15567]	3	SH3BGRL2		SH3BGRL2
ENSGALG00000043035	-0.931585	4.43224	23.1263	1.51703e-06	0.000435973	shisa family member 2 [Source:HGNC Symbol;Acc:HGNC:20366]	1	SHISA2	SHISA2	SHISA2
ENSGALG00000006821	-2.3324	1.56299	22.8904	1.71503e-06	0.000481924	tenomodulin [Source:HGNC Symbol;Acc:HGNC:17757]	4	TNMD	TNMD	TNMD
ENSGALG00000046532	1.05895	5.29261	22.5946	2.00042e-06	0.000545485	chromosome 15 open reading frame 48 [Source:HGNC Symbol;Acc:HGNC:29898]	10	C15orf48		C15orf48
ENSGALG00000044675	-1.06537	5.745	22.5411	2.05694e-06	0.000545485		2
ENSGALG00000046192	2.21424	4.23203	22.5284	2.07064e-06	0.000545485		Z
ENSGALG00000014686	-1.60105	2.1321	22.298	2.33455e-06	0.000602456	fibrillin 2 [Source:HGNC Symbol;Acc:HGNC:3604]	Z	FBN2		FBN2
ENSGALG00000006856	-0.664667	6.30833	22.1052	2.58106e-06	0.00065275	CD151 molecule (Raph blood group) [Source:HGNC Symbol;Acc:HGNC:1630]	5	CD151	CD151	CD151
ENSGALG00000003560	-1.46146	2.52515	21.8261	2.98509e-06	0.000740127	solute carrier family 6 member 2 [Source:HGNC Symbol;Acc:HGNC:11048]	11	SLC6A2	SLC6A2	SLC6A2
ENSGALG00000039216	-0.851107	9.06501	21.2266	4.08061e-06	0.000992294	Collagen alpha-2(VI) chain [Source:UniProtKB/Swiss-Prot;Acc:P15988]	7	COL6A2	COL6A2
ENSGALG00000010664	-1.9192	1.86402	20.99	4.61677e-06	0.00110149	kinesin family member 26B [Source:HGNC Symbol;Acc:HGNC:25484]	3	KIF26B	KIF26B	KIF26B
ENSGALG00000043254	2.56306	6.50698	20.9291	4.76608e-06	0.00111606		19
ENSGALG00000010133	-1.37648	5.56461	20.735	5.27424e-06	0.0012126	patched 2 [Source:HGNC Symbol;Acc:HGNC:9586]	8	PTCH2		PTCH2
ENSGALG00000004250	-0.713133	6.56558	20.6304	5.57031e-06	0.0012578	beta-1,4-N-acetyl-galactosaminyltransferase 4 [Source:HGNC Symbol;Acc:HGNC:26315]	5	B4GALNT4	B4GALNT4	B4GALNT4
ENSGALG00000003478	1.31551	4.10081	20.4046	6.26777e-06	0.00135262	Zinc finger protein Gfi-1b [Source:UniProtKB/Swiss-Prot;Acc:O42409]	17	GFI1B	GFI1B	GFI1B
ENSGALG00000000402	-0.980957	7.02237	20.3917	6.31039e-06	0.00135262	lysyl oxidase like 2 [Source:HGNC Symbol;Acc:HGNC:6666]	22	LOXL2	LOXL2	LOXL2
ENSGALG00000029546	-1.95547	0.801189	20.3914	6.31114e-06	0.00135262		AADN04002853.1
ENSGALG00000009689	1.04446	5.61415	20.1427	7.18738e-06	0.00151474		2		PON2
ENSGALG00000035015	1.20993	5.05431	20.0385	7.58987e-06	0.00157334		AADN04018578.1
ENSGALG00000039826	-2.47786	1.57537	19.9939	7.76913e-06	0.00158453	cyclic nucleotide-gated channel cone photoreceptor subunit alpha [Source:RefSeq peptide;Acc:NP_990552]	1	CNGA3	CNGA3
ENSGALG00000040264	-1.44519	5.71709	19.6979	9.07001e-06	0.00182048	chromosome 2 open reading frame 82 [Source:HGNC Symbol;Acc:HGNC:33763]	9	C2orf82	C9H2ORF82	C2orf82
ENSGALG00000016322	-1.09969	3.25717	19.6444	9.32761e-06	0.00183064		3		LOC396380
ENSGALG00000014835	1.53811	7.59124	19.6276	9.41019e-06	0.00183064	complement C7 [Source:HGNC Symbol;Acc:HGNC:1346]	Z	C7	C7	C7
ENSGALG00000032602	2.00556	3.06542	19.3231	1.10366e-05	0.00211451		16
ENSGALG00000022871	-1.69635	4.2938	19.2323	1.15737e-05	0.00218433		1
ENSGALG00000004170	0.998646	6.07599	19.1603	1.20186e-05	0.00223493	adenosine deaminase [Source:HGNC Symbol;Acc:HGNC:186]	20	ADA	ADA	ADA
ENSGALG00000001620	-1.41591	2.84884	18.8515	1.413e-05	0.00258948		17		CUTA
ENSGALG00000040279	1.28537	5.88055	18.6683	1.55546e-05	0.00280982	Rh blood group CcEe antigen [Source:RefSeq peptide;Acc:NP_989798]	23	RHCE	RHCE
ENSGALG00000000607	-2.36131	1.74027	18.5862	1.62391e-05	0.00287535	G protein-coupled receptor 37 like 1 [Source:HGNC Symbol;Acc:HGNC:14923]	26	GPR37L1	GPR37L1	GPR37L1
ENSGALG00000022875	0.664887	6.35976	18.5707	1.63721e-05	0.00287535		2		MOG
ENSGALG00000016476	0.959518	3.47834	18.426	1.76629e-05	0.00305186	tetratricopeptide repeat domain 32 [Source:HGNC Symbol;Acc:HGNC:32954]	3	TTC32		TTC32
ENSGALG00000043860	2.42099	4.89608	18.4049	1.78598e-05	0.00305186		5
ENSGALG00000013239	-1.08986	4.30729	18.3735	1.81569e-05	0.00306125	nestin [Source:RefSeq peptide;Acc:NP_990364]	25
ENSGALG00000036034	-0.769731	5.28666	18.3064	1.8807e-05	0.00312915		3
ENSGALG00000037011	-0.763444	5.56143	18.2431	1.94431e-05	0.00319198		28
ENSGALG00000008629	0.862335	5.53512	18.2191	1.96896e-05	0.00319198		2		LOC420516
ENSGALG00000012823	0.69917	4.57889	18.1404	2.052e-05	0.00325611	tripartite motif containing 24 [Source:HGNC Symbol;Acc:HGNC:11812]	1	TRIM24		TRIM24
ENSGALG00000010583	-0.818217	6.56044	18.1125	2.08225e-05	0.00325611	vitrin [Source:HGNC Symbol;Acc:HGNC:12697]	3	VIT	VIT	VIT
ENSGALG00000032491	0.928559	5.79239	18.1093	2.08577e-05	0.00325611	GATA binding protein 1 [Source:HGNC Symbol;Acc:HGNC:4170]	AADN04007248.1	GATA1		GATA1
ENSGALG00000007114	0.900437	8.31323	17.993	2.21723e-05	0.00341912	Apolipoprotein A-I Proapolipoprotein A-I [Source:UniProtKB/Swiss-Prot;Acc:P08250]	24	APOA1	APOA1	APOA1
ENSGALG00000028256	2.66752	3.63853	17.882	2.3504e-05	0.00358081	C-C motif chemokine ligand 19 [Source:HGNC Symbol;Acc:HGNC:10617]	Z	CCL19	CCL19	CCL19
ENSGALG00000033087	0.854211	3.63834	17.5599	2.78399e-05	0.00419091	signal transducer and activator of transcription 4 [Source:HGNC Symbol;Acc:HGNC:11365]	7	STAT4	STAT4	STAT4
ENSGALG00000009638	1.37199	3.77479	17.4873	2.89238e-05	0.00430283	anoctamin 6 [Source:HGNC Symbol;Acc:HGNC:25240]	1	ANO6		ANO6
ENSGALG00000015027	0.603217	6.38815	17.4517	2.94694e-05	0.00433302	Janus kinase 2 [Source:HGNC Symbol;Acc:HGNC:6192]	Z	JAK2	JAK2	JAK2
ENSGALG00000016684	1.35476	6.47695	17.4272	2.98526e-05	0.00433546	ammonium transporter Rh type A [Source:RefSeq peptide;Acc:NP_989795]	3	RHAG	RHAG
ENSGALG00000016636	-0.761475	5.25871	17.4035	3.0227e-05	0.00433546		1		ARSH
ENSGALG00000014569	1.20846	5.24543	17.3855	3.05145e-05	0.00433546	patatin like phospholipase domain containing 2 [Source:HGNC Symbol;Acc:HGNC:30802]	5	PNPLA2	PNPLA2	PNPLA2
ENSGALG00000015147	1.62565	1.73716	17.1899	3.38233e-05	0.00475218	aldehyde dehydrogenase 1 family member A1 [Source:HGNC Symbol;Acc:HGNC:402]	Z	ALDH1A1	ALDH1A1	ALDH1A1
ENSGALG00000003212	1.49774	7.87499	16.8884	3.96439e-05	0.00550876	translocator protein 2 [Source:HGNC Symbol;Acc:HGNC:21256]	26	TSPO2	TSPO2	TSPO2
ENSGALG00000015101	-1.65124	1.282	16.6323	4.53725e-05	0.00621026	basonuclin 2 [Source:HGNC Symbol;Acc:HGNC:30988]	Z	BNC2	BNC2	BNC2
ENSGALG00000036805	1.08874	7.48915	16.6197	4.56745e-05	0.00621026	spectrin beta, erythrocytic [Source:HGNC Symbol;Acc:HGNC:11274]	5	SPTB	SPTB	SPTB
ENSGALG00000014923	-1.30357	3.6626	16.5121	4.83406e-05	0.00650283		Z		LOC427201
ENSGALG00000044240	1.28836	8.07751	16.4717	4.9381e-05	0.00657288	Histone H5 [Source:UniProtKB/Swiss-Prot;Acc:P02259]	1	H1F0	H1F0	H1F0
ENSGALG00000000378	1.27836	3.87837	16.3039	5.39522e-05	0.00699077		22
ENSGALG00000039978	1.20492	7.10001	16.3003	5.40546e-05	0.00699077	solute carrier family 4 member 1 (Diego blood group) [Source:HGNC Symbol;Acc:HGNC:11027]	AADN04005854.1	SLC4A1		SLC4A1
ENSGALG00000008603	0.743451	4.86313	16.296	5.41792e-05	0.00699077	inositol-trisphosphate 3-kinase A [Source:RefSeq peptide;Acc:NP_990212]	5	ITPKA		ITPKA
ENSGALG00000033966	-1.30241	2.31924	16.2432	5.57095e-05	0.00705857		1
ENSGALG00000023622	3.02138	5.31042	16.2394	5.5821e-05	0.00705857	Avidin [Source:UniProtKB/Swiss-Prot;Acc:P02701]	Z		AVD
ENSGALG00000042030	-1.10786	4.93701	16.17	5.79026e-05	0.00724929		1
ENSGALG00000026081	0.803576	5.5546	16.1151	5.96061e-05	0.00738941	RNA-binding protein 38 [Source:UniProtKB/Swiss-Prot;Acc:Q5ZJX4]	20	RBM38	RBM38
ENSGALG00000001177	-0.863621	4.83335	16.0891	6.04304e-05	0.00741886		26		CD34
ENSGALG00000026781	0.92638	3.7665	16.0453	6.18462e-05	0.00751966	arachidonate 5-lipoxygenase activating protein [Source:HGNC Symbol;Acc:HGNC:436]	1	ALOX5AP	ALOX5AP	ALOX5AP
ENSGALG00000001373	0.713594	4.84257	16.0047	6.31849e-05	0.00760926	TRAF3 interacting protein 3 [Source:HGNC Symbol;Acc:HGNC:30766]	26	TRAF3IP3		TRAF3IP3
ENSGALG00000009847	-0.743758	4.0216	15.9519	6.49717e-05	0.00771173	syntaxin binding protein 6 [Source:HGNC Symbol;Acc:HGNC:19666]	5	STXBP6	STXBP6	STXBP6
ENSGALG00000016511	-3.13905	0.100633	15.9437	6.52554e-05	0.00771173	adhesion G protein-coupled receptor G2 [Source:HGNC Symbol;Acc:HGNC:4516]	1	ADGRG2		ADGRG2
ENSGALG00000014551	0.775386	5.57196	15.8825	6.73993e-05	0.00789133	tetratricopeptide repeat domain 38 [Source:HGNC Symbol;Acc:HGNC:26082]	1	TTC38	TTC38	TTC38
ENSGALG00000045640	1.28149	3.61086	15.8088	7.00776e-05	0.00812964		AADN04024605.1		SIGLEC1
ENSGALG00000028357	1.51109	2.1357	15.7097	7.3844e-05	0.00839169		2		LOC428421
ENSGALG00000016721	0.945192	4.16497	15.694	7.44608e-05	0.00839169	phosphatidylinositol specific phospholipase C X domain containing 1 [Source:HGNC Symbol;Acc:HGNC:23148]	1	PLCXD1	PLCXD1	PLCXD1
ENSGALG00000002771	-0.658688	5.73035	15.6935	7.44788e-05	0.00839169		8		CRIP1
ENSGALG00000033908	1.15393	3.84985	15.6806	7.4991e-05	0.00839169	solute carrier family 10 member 4 [Source:HGNC Symbol;Acc:HGNC:22980]	4	SLC10A4	SLC10A4	SLC10A4
ENSGALG00000011117	2.10566	1.02837	15.5715	7.94413e-05	0.0087636	angiotensinogen [Source:HGNC Symbol;Acc:HGNC:333]	3	AGT	AGT	AGT
ENSGALG00000009479	2.20406	2.16495	15.5654	7.97006e-05	0.0087636		2		SAMD9L
ENSGALG00000033234	0.707737	4.23151	15.4931	8.2806e-05	0.00902657	tyrosine-protein kinase JAK3 [Source:RefSeq peptide;Acc:NP_990327]	28	JAK3		JAK3
ENSGALG00000014736	1.22972	4.14408	15.4432	8.50214e-05	0.00910824		1
ENSGALG00000044326	0.865404	5.65235	15.431	8.55731e-05	0.00910824		LGE64
ENSGALG00000006080	-0.755164	7.54702	15.4278	8.57161e-05	0.00910824	glypican 4 [Source:HGNC Symbol;Acc:HGNC:4452]	4	GPC4		GPC4
ENSGALG00000027655	-1.59814	1.19523	15.3834	8.7754e-05	0.00924707	TraB domain containing 2B [Source:HGNC Symbol;Acc:HGNC:44200]	8	TRABD2B	TRABD2B	TRABD2B
ENSGALG00000003845	0.63492	6.14085	15.36	8.88516e-05	0.00925533	MAP kinase interacting serine/threonine kinase 2 [Source:HGNC Symbol;Acc:HGNC:7111]	28	MKNK2	MKNK2	MKNK2
ENSGALG00000037603	0.837885	4.15922	15.3505	8.92962e-05	0.00925533		23
ENSGALG00000011902	-0.749578	5.1225	15.2874	9.23322e-05	0.0094922	Transgelin [Source:UniProtKB/Swiss-Prot;Acc:P19966]	24	TAGLN	TAGLN	TAGLN
ENSGALG00000013688	0.778859	4.80989	15.2256	9.53997e-05	0.00972846	uroporphyrinogen III synthase [Source:HGNC Symbol;Acc:HGNC:12592]	6	UROS	UROS	UROS
ENSGALG00000017715	-0.633875	5.60952	15.1983	9.67911e-05	0.00976067	tubulointerstitial nephritis antigen like 1 [Source:HGNC Symbol;Acc:HGNC:19168]	23	TINAGL1	TINAGL1	TINAGL1
ENSGALG00000007269	-1.40849	2.37861	15.1892	9.72593e-05	0.00976067	gamma-aminobutyric acid type A receptor alpha3 subunit [Source:HGNC Symbol;Acc:HGNC:4077]	4	GABRA3		GABRA3
ENSGALG00000039264	0.817951	4.43399	15.047	0.000104869	0.0104415	Src-like-adaptor [Source:HGNC Symbol;Acc:HGNC:10902]	2	SLA	SLA	SLA
ENSGALG00000003282	0.681516	7.23552	14.9713	0.00010916	0.0107838	signal transducer and activator of transcription 5B [Source:RefSeq peptide;Acc:NP_990110]	27	STAT5B	STAT5B
ENSGALG00000003594	0.999883	7.56745	14.9306	0.000111537	0.0109332	ankyrin 1 [Source:HGNC Symbol;Acc:HGNC:492]	22	ANK1		ANK1
ENSGALG00000009567	-0.938146	3.28227	14.9159	0.000112413	0.0109344	tolloid-like protein 1 precursor [Source:RefSeq peptide;Acc:NP_990034]	4	TLL1	TLL1
ENSGALG00000011572	0.760832	5.62512	14.8676	0.000115328	0.0111322	asparaginase [Source:HGNC Symbol;Acc:HGNC:20123]	5	ASPG	ASPG	ASPG
ENSGALG00000034673	-0.681071	7.67056	14.7464	0.000122984	0.0117368	HtrA serine peptidase 3 [Source:HGNC Symbol;Acc:HGNC:30406]	4	HTRA3	HTRA3	HTRA3
ENSGALG00000009626	-1.42442	9.4004	14.7393	0.000123447	0.0117368	thrombospondin-1 precursor [Source:RefSeq peptide;Acc:NP_001186382]	5	THBS1	THBS1
ENSGALG00000010258	-0.705354	5.58505	14.718	0.000124851	0.0117816	latent transforming growth factor beta binding protein 2 [Source:HGNC Symbol;Acc:HGNC:6715]	5	LTBP2	LTBP2	LTBP2
ENSGALG00000006221	-1.26799	2.57663	14.6991	0.000126107	0.011812	kinesin family member 1A [Source:HGNC Symbol;Acc:HGNC:888]	9	KIF1A	KIF1A	KIF1A
ENSGALG00000007543	-1.029	3.21862	14.6816	0.000127281	0.0118344	APC down-regulated 1 like [Source:HGNC Symbol;Acc:HGNC:26892]	20	APCDD1L	APCDD1L	APCDD1L
ENSGALG00000019060	-1.45842	3.80146	14.5968	0.000133139	0.0122887	matrix metalloproteinase-27 precursor [Source:RefSeq peptide;Acc:NP_990331]	1	MMP27	MMP27
ENSGALG00000034174	-1.96139	0.597358	14.5583	0.000135886	0.0124513		AADN04009566.1
ENSGALG00000042551	1.01819	3.91701	14.5398	0.000137231	0.0124841	pleckstrin and Sec7 domain containing [Source:HGNC Symbol;Acc:HGNC:9507]	6	PSD	PSD	PSD
ENSGALG00000045581	0.723163	4.17937	14.4883	0.000141029	0.0127309		2		LOC420368
ENSGALG00000006855	-1.43256	4.42465	14.476	0.000141958	0.0127309	melanotransferrin [Source:HGNC Symbol;Acc:HGNC:7037]	9	MELTF	MELTF	MELTF
ENSGALG00000002790	-1.18529	3.51698	14.3661	0.000150491	0.0134011	actin binding LIM protein family member 3 [Source:HGNC Symbol;Acc:HGNC:29132]	13	ABLIM3	ABLIM3	ABLIM3
ENSGALG00000034500	1.46062	2.56152	14.2904	0.00015666	0.0138529	cell death-inducing DFFA-like effector a [Source:HGNC Symbol;Acc:HGNC:1976]	2	CIDEA	CIDEA	CIDEA
ENSGALG00000023296	0.718063	6.28892	14.2709	0.000158293	0.0138687	T-cell acute lymphocytic leukemia protein 1 homolog [Source:RefSeq peptide;Acc:NP_990683]	8	TAL1	TAL1
ENSGALG00000012712	0.720222	4.34249	14.2621	0.000159032	0.0138687	RNA binding motif protein 24 [Source:HGNC Symbol;Acc:HGNC:21539]	2	RBM24	RBM24	RBM24
ENSGALG00000006757	-0.922985	6.26211	14.2415	0.000160788	0.0139258	xylosyltransferase 1 [Source:HGNC Symbol;Acc:HGNC:15516]	14	XYLT1	XYLT1	XYLT1
ENSGALG00000010469	1.53277	0.964999	14.2208	0.000162563	0.0139598		8		CYP4B7
ENSGALG00000006891	-1.22716	2.52073	14.1977	0.000164574	0.0139598	inter-alpha-trypsin inhibitor heavy chain family member 5 [Source:HGNC Symbol;Acc:HGNC:21449]	1	ITIH5	ITIH5	ITIH5
ENSGALG00000031895	-0.843241	6.77265	14.1916	0.00016511	0.0139598	sidekick cell adhesion molecule 2 [Source:HGNC Symbol;Acc:HGNC:19308]	18	SDK2	SDK2	SDK2
ENSGALG00000016400	1.59904	4.49677	14.186	0.000165597	0.0139598	radical S-adenosyl methionine domain containing 2 [Source:HGNC Symbol;Acc:HGNC:30908]	3	RSAD2	RSAD2	RSAD2
ENSGALG00000013617	-0.619255	5.2496	14.1655	0.000167415	0.0140196	platelet derived growth factor receptor like [Source:HGNC Symbol;Acc:HGNC:8805]	4	PDGFRL	PDGFRL	PDGFRL
ENSGALG00000041350	-1.0895	2.36492	14.1319	0.000170427	0.014178		AADN04003795.1
ENSGALG00000001256	0.697207	5.59691	13.9561	0.000187126	0.0154654	NLR family CARD domain containing 5 [Source:HGNC Symbol;Acc:HGNC:29933]	11	NLRC5	NLRC5	NLRC5
ENSGALG00000039764	-2.81455	2.32242	13.8776	0.000195112	0.0160208		1
ENSGALG00000035733	0.909902	3.79801	13.864	0.000196524	0.0160326	C-C motif chemokine receptor 7 [Source:HGNC Symbol;Acc:HGNC:1608]	27	CCR7	CCR7
ENSGALG00000013372	1.06485	3.56971	13.8272	0.000200419	0.0162455	interleukin 7 receptor [Source:HGNC Symbol;Acc:HGNC:6024]	Z	IL7R	IL7R	IL7R
ENSGALG00000033405	-0.652122	4.95168	13.709	0.000213432	0.0171901	drebrin 1 [Source:HGNC Symbol;Acc:HGNC:2695]	13	DBN1	DBN1	DBN1
ENSGALG00000037416	-1.61089	1.18282	13.6737	0.000217479	0.0174052		13		LOC101747310
ENSGALG00000042491	-1.69886	0.637188	13.6606	0.000219005	0.0174171		1		HIST1H4A
ENSGALG00000029865	-1.46368	1.12286	13.6113	0.000224823	0.017768		18
ENSGALG00000007447	1.28673	7.10432	13.5648	0.000230472	0.0181013	Tubulin beta-6 chain [Source:UniProtKB/Swiss-Prot;Acc:P09207]	20	TUBB1	TUBB1	TUBB1
ENSGALG00000009755	-1.10988	2.80031	13.5363	0.000233991	0.0181939	leucine rich repeats and immunoglobulin like domains 3 [Source:HGNC Symbol;Acc:HGNC:30991]	1	LRIG3	LRIG3	LRIG3
ENSGALG00000002207	1.09498	2.61705	13.5209	0.000235916	0.0181939	ATPase H+ transporting V1 subunit G3 [Source:HGNC Symbol;Acc:HGNC:18265]	8	ATP6V1G3	ATP6V1G3	ATP6V1G3
ENSGALG00000015375	1.59805	0.741977	13.5205	0.000235966	0.0181939	phosphatidylinositol specific phospholipase C X domain containing 2 [Source:HGNC Symbol;Acc:HGNC:26462]	1	PLCXD2		PLCXD2
ENSGALG00000021230	1.33381	6.23887	13.4954	0.000239145	0.0183272	erythrocyte membrane protein band 4.2 [Source:HGNC Symbol;Acc:HGNC:3381]	20	EPB42	EPB42	EPB42
ENSGALG00000007780	0.631592	5.08443	13.4486	0.000245186	0.0185691	eukaryotic translation initiation factor 4E family member 3 [Source:HGNC Symbol;Acc:HGNC:31837]	12	EIF4E3	EIF4E3	EIF4E3
ENSGALG00000009700	1.32646	5.81273	13.4482	0.000245239	0.0185691	pyruvate dehydrogenase kinase 4 [Source:HGNC Symbol;Acc:HGNC:8812]	2	PDK4	PDK4	PDK4
ENSGALG00000019384	0.778619	4.04165	13.4195	0.000249016	0.0186464	mitogen-activated protein kinase 12 [Source:HGNC Symbol;Acc:HGNC:6874]	1	MAPK12	MAPK12	MAPK12
ENSGALG00000001894	0.932485	2.75574	13.4113	0.000250115	0.0186464		21		LOC419425
ENSGALG00000034898	0.853703	5.13071	13.407	0.000250683	0.0186464	Inositol-tetrakisphosphate 1-kinase [Source:UniProtKB/Swiss-Prot;Acc:Q5F480]	5	ITPK1	ITPK1
ENSGALG00000041808	-0.759024	5.03325	13.3629	0.000256651	0.0189787	anoctamin 1 [Source:HGNC Symbol;Acc:HGNC:21625]	5	ANO1	ANO1	ANO1
ENSGALG00000005790	-1.18757	5.56463	13.3369	0.000260229	0.0191314		20		DEPTOR
ENSGALG00000000866	0.704439	5.04981	13.1689	0.000284641	0.0208051		25		SELENBP1
ENSGALG00000039468	-0.517096	5.36394	13.1317	0.000290338	0.0210995		9		SCHIP1
ENSGALG00000006785	0.824403	6.97686	13.0316	0.000306282	0.0220659	Interferon regulatory factor 1 [Source:UniProtKB/Swiss-Prot;Acc:Q90876]	13	IRF1	IRF1
ENSGALG00000026736	-1.39943	1.68703	13.0204	0.000308111	0.0220659	Mimecan [Source:UniProtKB/Swiss-Prot;Acc:Q9W6H0]	12	OGN	OGN	OGN
ENSGALG00000013575	2.06365	6.83654	13.0119	0.00030951	0.0220659		2		IFI6
ENSGALG00000040807	0.712299	3.93367	13.0053	0.000310615	0.0220659	dematin actin binding protein [Source:HGNC Symbol;Acc:HGNC:3382]	AADN04004214.1	DMTN		DMTN
ENSGALG00000040275	0.739369	5.41917	12.9273	0.000323831	0.0228237	RCSD domain containing 1 [Source:HGNC Symbol;Acc:HGNC:28310]	1	RCSD1	RCSD1	RCSD1
ENSGALG00000026651	-0.687719	6.3105	12.919	0.000325264	0.0228237	scavenger receptor class A member 3 [Source:HGNC Symbol;Acc:HGNC:19000]	3	SCARA3	SCARA3	SCARA3
ENSGALG00000010211	0.539989	5.453	12.9108	0.000326697	0.0228237	aldehyde dehydrogenase 6 family member A1 [Source:HGNC Symbol;Acc:HGNC:7179]	5	ALDH6A1	ALDH6A1	ALDH6A1
ENSGALG00000003742	-1.09063	7.95307	12.8839	0.000331421	0.0230264	C3 and PZP like, alpha-2-macroglobulin domain containing 8 [Source:HGNC Symbol;Acc:HGNC:23228]	28	CPAMD8		CPAMD8
ENSGALG00000003876	0.799285	3.7573	12.8333	0.000340513	0.0234048		13		TIMD4
ENSGALG00000015729	-0.69103	4.65035	12.8289	0.000341303	0.0234048	lysophosphatidic acid receptor 1 [Source:HGNC Symbol;Acc:HGNC:3166]	Z	LPAR1	LPAR1	LPAR1
ENSGALG00000042275	-0.875162	2.79935	12.8146	0.000343922	0.0234048		28
ENSGALG00000034591	0.590445	7.01498	12.8127	0.00034427	0.0234048		2		TMEM14C
ENSGALG00000009682	0.816907	3.41585	12.7932	0.00034789	0.0235245	ventricular zone expressed PH domain containing 1 [Source:HGNC Symbol;Acc:HGNC:25735]	9	VEPH1	VEPH1	VEPH1
ENSGALG00000038311	-1.04599	4.41652	12.7754	0.000351214	0.0236229	collagen type XVIII alpha 1 chain [Source:HGNC Symbol;Acc:HGNC:2195]	7	COL18A1		COL18A1
ENSGALG00000043015	-1.02409	2.72271	12.7372	0.000358452	0.0239821		20
ENSGALG00000031683	-0.956478	2.84853	12.7246	0.000360878	0.0240174		4
ENSGALG00000027330	-0.666283	4.45682	12.6885	0.00036792	0.0240992		13
ENSGALG00000016196	0.942837	4.98287	12.6832	0.00036895	0.0240992		1		CBS
ENSGALG00000043142	1.06278	2.82763	12.672	0.000371178	0.0240992	Gallus gallus protocadherin alpha 12 (PCDHA12), mRNA. [Source:RefSeq mRNA;Acc:NM_001111129]	13	PCDHA3	PCDHA2
ENSGALG00000029857	0.740958	4.64355	12.663	0.00037296	0.0240992		2		GIMAP5
ENSGALG00000023933	2.42262	2.99278	12.646	0.000376374	0.0240992	G0/G1 switch 2 [Source:HGNC Symbol;Acc:HGNC:30229]	26	G0S2	G0S2	G0S2
ENSGALG00000008739	0.587505	5.67549	12.6347	0.000378649	0.0240992	family with sequence similarity 188 member A [Source:HGNC Symbol;Acc:HGNC:23578]	2	FAM188A	FAM188A	FAM188A
ENSGALG00000029892	0.59913	6.36256	12.6323	0.000379147	0.0240992	LIM domain only 2 [Source:HGNC Symbol;Acc:HGNC:6642]	5	LMO2	LMO2
ENSGALG00000008050	0.512025	5.97713	12.6263	0.000380353	0.0240992	HMG box-containing protein 1 [Source:RefSeq peptide;Acc:NP_001186383]	1	HBP1	HBP1
ENSGALG00000037663	-0.597438	4.20509	12.6252	0.000380582	0.0240992		8		LOC424401
ENSGALG00000011798	0.793009	6.66216	12.6223	0.000381165	0.0240992	heme binding protein 1 [Source:HGNC Symbol;Acc:HGNC:17176]	1	HEBP1	HEBP1	HEBP1
ENSGALG00000003792	0.714214	5.57294	12.6085	0.000383993	0.0241572	FYN binding protein [Source:HGNC Symbol;Acc:HGNC:4036]	Z	FYB	FYB	FYB
ENSGALG00000028567	-0.591804	6.17224	12.5661	0.000392801	0.0244967	Myosin regulatory light chain 2, smooth muscle major isoform [Source:UniProtKB/Swiss-Prot;Acc:P02612]	20	MYL9	MYL9	MYL9
ENSGALG00000046461	-0.758556	5.21349	12.5599	0.000394104	0.0244967	leucine rich repeat containing 15 [Source:HGNC Symbol;Acc:HGNC:20818]	9	LRRC15		LRRC15
ENSGALG00000043949	-1.25041	3.19371	12.5547	0.000395202	0.0244967		AADN04002725.1
ENSGALG00000014649	0.805029	4.75177	12.4072	0.000427678	0.0263804	Metallo-beta-lactamase domain-containing protein 2 [Source:UniProtKB/Swiss-Prot;Acc:Q5F336]	Z	MBLAC2	MBLAC2	MBLAC2
ENSGALG00000029569	0.65729	4.76257	12.3839	0.000433058	0.0265826		2		LOC429682
ENSGALG00000013060	-0.951521	4.26491	12.3546	0.000439911	0.0268728	adenylate cyclase 2 [Source:HGNC Symbol;Acc:HGNC:233]	2	ADCY2	ADCY2	ADCY2
ENSGALG00000042105	0.664813	6.24586	12.3386	0.000443699	0.0268768	phospholipase C beta 2 [Source:HGNC Symbol;Acc:HGNC:9055]	5	PLCB2	PLCB2	PLCB2
ENSGALG00000040730	-1.10848	2.50714	12.3363	0.000444227	0.0268768	retinoid X receptor gamma [Source:HGNC Symbol;Acc:HGNC:10479]	8	RXRG	RXRG	RXRG
ENSGALG00000036956	0.562301	7.95076	12.2172	0.000473501	0.0285115		MT
ENSGALG00000045740	1.34433	3.27405	12.1986	0.00047826	0.0286616		Z		HEMGN
ENSGALG00000040755	0.811503	4.28773	12.1552	0.000489519	0.0291979	angiopoietin 4 [Source:HGNC Symbol;Acc:HGNC:487]	20	ANGPT4	ANGPT4	ANGPT4
ENSGALG00000003149	-0.608219	6.32056	12.1194	0.000499009	0.0295499		26		ITPR3
ENSGALG00000026727	2.24612	0.620395	12.1137	0.000500537	0.0295499	solute carrier family 30 member 10 [Source:HGNC Symbol;Acc:HGNC:25355]	3	SLC30A10	SLC30A10	SLC30A10
ENSGALG00000044175	1.05761	2.68368	12.1066	0.00050243	0.0295499		18
ENSGALG00000002192	0.610826	7.21611	12.0848	0.000508346	0.0296488	protein tyrosine phosphatase, receptor type C [Source:HGNC Symbol;Acc:HGNC:9666]	8	PTPRC	PTPRC	PTPRC
ENSGALG00000015086	0.500534	5.52438	12.0752	0.000510972	0.0296488	oxysterol binding protein like 1A [Source:HGNC Symbol;Acc:HGNC:16398]	2	OSBPL1A	OSBPL1A	OSBPL1A
ENSGALG00000002637	1.10062	5.50706	12.0746	0.000511146	0.0296488	retinol binding protein 7 [Source:HGNC Symbol;Acc:HGNC:30316]	21	RBP7	RBP7	RBP7
ENSGALG00000027462	-0.604811	6.88538	12.0187	0.000526687	0.0304108	prolyl 3-hydroxylase family member 4 (non-enzymatic) [Source:HGNC Symbol;Acc:HGNC:16946]	27	P3H4	LEPREL4	P3H4
ENSGALG00000043779	-0.961465	4.52545	11.9604	0.000543423	0.0312344		6
ENSGALG00000002525	0.69082	4.45849	11.9212	0.000555001	0.0317556	RasGEF domain family member 1A [Source:HGNC Symbol;Acc:HGNC:24246]	6	RASGEF1A
ENSGALG00000040541	-0.652491	4.44073	11.8851	0.00056584	0.0319374	solute carrier family 5 member 6 [Source:HGNC Symbol;Acc:HGNC:11041]	3	SLC5A6		SLC5A6
ENSGALG00000012658	0.522236	6.60256	11.8703	0.000570376	0.0319374	T-complex protein 11-like protein 2 [Source:RefSeq peptide;Acc:NP_001001897]	1	TCP11L2	TCP11L2	TCP11L2
ENSGALG00000002710	0.720575	5.29326	11.8612	0.000573167	0.0319374	inositol polyphosphate multikinase [Source:HGNC Symbol;Acc:HGNC:20739]	6	IPMK	IPMK	IPMK
ENSGALG00000043025	-0.903461	5.21625	11.8581	0.000574115	0.0319374	EPS8 like 2 [Source:HGNC Symbol;Acc:HGNC:21296]	5	EPS8L2		EPS8L2
ENSGALG00000006702	-0.734157	8.4008	11.8539	0.000575395	0.0319374	lactadherin isoform 2 precursor [Source:RefSeq peptide;Acc:NP_001264040]	10	MFGE8	MFGE8
ENSGALG00000037144	-0.992929	5.87642	11.8377	0.000580438	0.0319374		28
ENSGALG00000045469	-1.02282	3.27944	11.8352	0.000581226	0.0319374	brevican [Source:HGNC Symbol;Acc:HGNC:23059]	25	BCAN	BCAN	BCAN
ENSGALG00000016202	1.19457	2.24396	11.82	0.000585994	0.0319374	heat shock transcription factor 2 binding protein [Source:HGNC Symbol;Acc:HGNC:5226]	1	HSF2BP	HSF2BP	HSF2BP
ENSGALG00000003863	0.571319	4.59546	11.8172	0.000586857	0.0319374	purinergic receptor P2X 7 [Source:HGNC Symbol;Acc:HGNC:8537]	15	P2RX7	P2RX7	P2RX7
ENSGALG00000000452	0.587219	4.64033	11.8155	0.000587398	0.0319374		22		TNFRSF10B
ENSGALG00000005662	0.835539	5.43641	11.8092	0.000589372	0.0319374	adenosine monophosphate deaminase 3 [Source:HGNC Symbol;Acc:HGNC:470]	5	AMPD3	AMPD3	AMPD3
ENSGALG00000019555	1.48552	1.67455	11.8078	0.000589834	0.0319374	serpin family B member 1 [Source:HGNC Symbol;Acc:HGNC:3311]	2	SERPINB1	SERPINB1	SERPINB1
ENSGALG00000021399	0.591907	5.27418	11.8041	0.000591013	0.0319374		18		ABCA8
ENSGALG00000010412	-0.567039	4.78054	11.7801	0.000598661	0.032081	WW domain containing transcription regulator 1 [Source:HGNC Symbol;Acc:HGNC:24042]	9	WWTR1	WWTR1	WWTR1
ENSGALG00000015240	0.697159	6.49311	11.7751	0.000600267	0.032081	coproporphyrinogen oxidase [Source:HGNC Symbol;Acc:HGNC:2321]	1	CPOX	CPOX	CPOX
ENSGALG00000012392	1.05174	3.90515	11.772	0.000601281	0.032081	iodotyrosine deiodinase [Source:HGNC Symbol;Acc:HGNC:21071]	3	IYD	IYD	IYD
ENSGALG00000015320	-0.539494	6.12432	11.7598	0.000605234	0.0320901	N-acetylneuraminate synthase [Source:HGNC Symbol;Acc:HGNC:19237]	Z	NANS	NANS	NANS
ENSGALG00000010794	-1.07966	2.21719	11.7551	0.000606771	0.0320901	mesenchyme homeobox 2 [Source:HGNC Symbol;Acc:HGNC:7014]	2	MEOX2	MEOX2	MEOX2
ENSGALG00000008014	0.783981	4.26262	11.7481	0.000609065	0.0320901	CCAAT/enhancer-binding protein beta [Source:UniProtKB/Swiss-Prot;Acc:Q05826]	20	CEBPB	CEBPB	CEBPB
ENSGALG00000016803	0.908233	3.41506	11.7288	0.000615396	0.0322891	ST6 beta-galactoside alpha-2,6-sialyltransferase 2 [Source:HGNC Symbol;Acc:HGNC:10861]	1	ST6GAL2	ST6GAL2	ST6GAL2
ENSGALG00000005964	0.730892	4.29393	11.7095	0.000621832	0.0323628		4		LOC422224
ENSGALG00000023395	2.07759	3.02509	11.7092	0.000621918	0.0323628	perilipin-1 [Source:RefSeq peptide;Acc:NP_001120911]	10	PLIN1	PLIN1
ENSGALG00000016785	-1.29488	2.03632	11.6995	0.000625154	0.0323978	interleukin 1 receptor like 1 [Source:HGNC Symbol;Acc:HGNC:5998]	1	IL1RL1	IL1RL1	IL1RL1
ENSGALG00000032915	-0.671248	5.81373	11.6533	0.000640878	0.0330772		7		CHPF
ENSGALG00000042103	-0.951158	3.44171	11.5873	0.000664025	0.0341325	chromosome 11 open reading frame 96 [Source:HGNC Symbol;Acc:HGNC:38675]	5	C11orf96	C5H11ORF96	C11orf96
ENSGALG00000006644	1.15856	3.47387	11.5684	0.000670833	0.0342747		13		ACSL6
ENSGALG00000011690	-1.01953	3.71201	11.5635	0.000672578	0.0342747		5		C5H14ORF79
ENSGALG00000045115	1.2224	2.68103	11.5479	0.000678262	0.0342747		AADN04004208.1		LOC100858751
ENSGALG00000043167	-0.679178	4.79668	11.5444	0.000679525	0.0342747	TNF receptor superfamily member 11b [Source:HGNC Symbol;Acc:HGNC:11909]	2	TNFRSF11B	TNFRSF11B	TNFRSF11B
ENSGALG00000012620	-0.765385	6.01058	11.5346	0.000683129	0.0342747	protein patched homolog 1 [Source:RefSeq peptide;Acc:NP_990291]	Z	PTCH1	PTCH1
ENSGALG00000030247	1.0561	4.13308	11.5327	0.000683839	0.0342747	tropomodulin 4 [Source:HGNC Symbol;Acc:HGNC:11874]	25	TMOD4	TMOD4	TMOD4
ENSGALG00000009452	-0.754972	3.93555	11.5274	0.000685765	0.0342747	polypeptide N-acetylgalactosaminyltransferase 16 [Source:HGNC Symbol;Acc:HGNC:23233]	5	GALNT16	GALNT16	GALNT16
ENSGALG00000027188	-0.892199	5.55395	11.453	0.000713769	0.0354774	sterol regulatory element binding transcription factor 1 [Source:HGNC Symbol;Acc:HGNC:11289]	14	SREBF1	SREBF1	SREBF1
ENSGALG00000013624	0.734123	4.9391	11.4487	0.00071544	0.0354774		2		FAM65B
ENSGALG00000001239	-0.794003	5.52513	11.4052	0.00073237	0.0360502	solute carrier family 26 member 2 [Source:HGNC Symbol;Acc:HGNC:10994]	13	SLC26A2	SLC26A2	SLC26A2
ENSGALG00000015786	1.10496	2.42898	11.4044	0.000732693	0.0360502	receptor accessory protein 1 [Source:HGNC Symbol;Acc:HGNC:25786]	4	REEP1		REEP1
ENSGALG00000002878	0.627152	4.5351	11.3809	0.000742041	0.0362753	CREB3 regulatory factor [Source:HGNC Symbol;Acc:HGNC:24050]	13	CREBRF	CREBRF	CREBRF
ENSGALG00000002911	-0.601182	6.31459	11.3785	0.000743006	0.0362753	monooxygenase DBH like 1 [Source:HGNC Symbol;Acc:HGNC:21063]	3	MOXD1	MOXD1	MOXD1
ENSGALG00000005739	-1.01782	5.5403	11.3444	0.000756757	0.036745	stearoyl-CoA desaturase [Source:HGNC Symbol;Acc:HGNC:10571]	6	SCD	SCD	SCD
ENSGALG00000044088	1.09831	4.82171	11.3403	0.000758437	0.036745		AADN04009950.1
ENSGALG00000015356	-0.61524	5.00558	11.3325	0.00076162	0.0367584	intraflagellar transport 57 [Source:HGNC Symbol;Acc:HGNC:17367]	1	IFT57		IFT57
ENSGALG00000039322	-0.481971	6.52623	11.3173	0.000767888	0.0369199	discoidin domain receptor tyrosine kinase 2 [Source:HGNC Symbol;Acc:HGNC:2731]	8	DDR2	DDR2	DDR2
ENSGALG00000026518	1.08885	4.63673	11.3094	0.000771161	0.0369369	RUN domain containing 3A [Source:HGNC Symbol;Acc:HGNC:16984]	27	RUNDC3A	RUNDC3A	RUNDC3A
ENSGALG00000008555	0.489392	5.71818	11.2885	0.000779877	0.0372134	MAX interactor 1, dimerization protein [Source:HGNC Symbol;Acc:HGNC:7534]	6	MXI1	MXI1	MXI1
ENSGALG00000029354	0.700638	4.54853	11.2767	0.00078487	0.0373108	GEM interacting protein [Source:HGNC Symbol;Acc:HGNC:24852]	AADN04000659.1	GMIP		GMIP
ENSGALG00000039026	0.577505	5.01988	11.2645	0.000790042	0.0374161		KQ759534.1
ENSGALG00000025958	1.16346	1.77722	11.2047	0.00081592	0.0384974	Small nucleolar RNA U3 [Source:RFAM;Acc:RF00012]	19	U3
ENSGALG00000026422	0.863411	5.66083	11.1968	0.00081938	0.0385169		7		PARP14
ENSGALG00000013031	-0.689846	3.99861	11.1854	0.000824439	0.0386112	adenosine deaminase CECR1 precursor [Source:RefSeq peptide;Acc:NP_001025938]	1	CECR1	CECR1
ENSGALG00000017405	0.662637	4.91006	11.1705	0.000831086	0.0387344	natriuretic peptide receptor 3 [Source:HGNC Symbol;Acc:HGNC:7945]	Z	NPR3	NPR3	NPR3
ENSGALG00000039269	1.09657	6.34458	11.1658	0.000833195	0.0387344		18
ENSGALG00000008439	1.04525	5.85199	11.1311	0.000848939	0.0393217		1		CD36
ENSGALG00000003323	0.63998	4.21575	11.1156	0.000856042	0.0394921	oxidative stress induced growth inhibitor 1 [Source:HGNC Symbol;Acc:HGNC:30093]	11	OSGIN1	OSGIN1	OSGIN1
ENSGALG00000012731	0.736198	5.11149	11.1095	0.000858864	0.0394921	TBC1 domain family member 7 [Source:HGNC Symbol;Acc:HGNC:21066]	2	TBC1D7	TBC1D7	TBC1D7
ENSGALG00000032780	0.497661	5.57967	11.0945	0.000865858	0.0395267	tetratricopeptide repeat domain 13 [Source:HGNC Symbol;Acc:HGNC:26204]	3	TTC13	TTC13	TTC13
ENSGALG00000040832	0.98769	4.01183	11.0943	0.000865912	0.0395267		28
ENSGALG00000039356	-1.41709	0.732505	11.0878	0.000868994	0.0395267	hepatic and glial cell adhesion molecule [Source:HGNC Symbol;Acc:HGNC:26361]	24	HEPACAM		HEPACAM
ENSGALG00000030673	-0.576116	6.28491	10.9915	0.000915294	0.0413399		5
ENSGALG00000011630	-0.585841	5.51158	10.9851	0.00091849	0.0413399	GLI family zinc finger 2 [Source:HGNC Symbol;Acc:HGNC:4318]	7	GLI2	GLI2	GLI2
ENSGALG00000011803	-0.621299	5.02048	10.9847	0.000918663	0.0413399	epithelial membrane protein 1 [Source:HGNC Symbol;Acc:HGNC:3333]	1	EMP1	EMP1	EMP1
ENSGALG00000036395	0.776332	6.26361	10.9618	0.000930109	0.0416831		27
ENSGALG00000045776	0.940939	3.22129	10.9536	0.000934205	0.0416831	carboxypeptidase N subunit 2 [Source:HGNC Symbol;Acc:HGNC:2313]	9	CPN2	CPN2	CPN2
ENSGALG00000012544	-0.527315	5.18165	10.9497	0.000936179	0.0416831		7
ENSGALG00000001943	0.66587	4.39819	10.9312	0.000945559	0.0418455	rhomboid 5 homolog 2 [Source:HGNC Symbol;Acc:HGNC:20788]	18	RHBDF2	RHBDF2	RHBDF2
ENSGALG00000016102	-1.05307	2.08729	10.9245	0.000949027	0.0418455		4
ENSGALG00000015358	-1.24292	2.91934	10.923	0.000949756	0.0418455	myosin heavy chain 15 [Source:HGNC Symbol;Acc:HGNC:31073]	1	MYH15	MYH15	MYH15
ENSGALG00000036593	-0.679682	5.24774	10.9065	0.000958251	0.0420732		11
ENSGALG00000006613	-0.557524	9.1952	10.894	0.000964777	0.0422132	Cathepsin D Cathepsin D light chain Cathepsin D heavy chain [Source:UniProtKB/Swiss-Prot;Acc:Q05744]	5		CTSD
ENSGALG00000042321	0.513441	7.23898	10.8717	0.000976444	0.0425763	LYN proto-oncogene, Src family tyrosine kinase [Source:HGNC Symbol;Acc:HGNC:6735]	2	LYN	LYN
ENSGALG00000005974	-0.594707	9.32746	10.8555	0.000985022	0.0428028	collagen alpha-1(VI) chain precursor [Source:RefSeq peptide;Acc:NP_990438]	7	COL6A1	COL6A1
ENSGALG00000044919	-0.60077	6.08001	10.8096	0.00100977	0.0437278		5
ENSGALG00000003578	-0.953159	12.193	10.7997	0.00101514	0.0438104	fibronectin 1 [Source:HGNC Symbol;Acc:HGNC:3778]	7	FN1	FN1	FN1
ENSGALG00000036678	-0.855365	3.9446	10.7835	0.00102406	0.0440452	ETS variant 4 [Source:HGNC Symbol;Acc:HGNC:3493]	27	ETV4		ETV4
ENSGALG00000010448	-0.55599	8.95033	10.7692	0.00103201	0.0442366	latent-transforming growth factor beta-binding protein 1 precursor [Source:RefSeq peptide;Acc:NP_001269537]	3	LTBP1	LTBP1	LTBP1
ENSGALG00000027471	-1.18851	2.96139	10.7455	0.00104534	0.0446565	microfibrillar associated protein 5 [Source:HGNC Symbol;Acc:HGNC:29673]	1	MFAP5		MFAP5
ENSGALG00000004777	-0.754827	5.79301	10.6668	0.00109077	0.0460453	apoptosis inducing factor, mitochondria associated 2 [Source:HGNC Symbol;Acc:HGNC:21411]	6	AIFM2	AIFM2	AIFM2
ENSGALG00000003923	-0.604232	9.00989	10.6666	0.00109085	0.0460453	collagen type VI alpha 3 chain [Source:HGNC Symbol;Acc:HGNC:2213]	7	COL6A3	COL6A3	COL6A3
ENSGALG00000014103	0.509194	6.90271	10.6627	0.00109315	0.0460453	FRY like transcription coactivator [Source:HGNC Symbol;Acc:HGNC:29127]	4	FRYL	FRYL	FRYL
ENSGALG00000013197	-0.628909	4.73353	10.6606	0.00109444	0.0460453	polypeptide N-acetylgalactosaminyltransferase 12 [Source:HGNC Symbol;Acc:HGNC:19877]	2	GALNT12	GALNT12	GALNT12
ENSGALG00000028273	1.99815	5.35236	10.6578	0.00109606	0.0460453	Hemoglobin subunit beta [Source:UniProtKB/Swiss-Prot;Acc:P02112]	1		HBBA
ENSGALG00000030025	1.50094	6.56522	10.5931	0.0011351	0.0473891		2		FABP4
ENSGALG00000029244	0.493573	6.63742	10.5924	0.00113554	0.0473891	Stromal membrane-associated protein 2 [Source:UniProtKB/Swiss-Prot;Acc:Q5F413]	23	SMAP2	SMAP2
ENSGALG00000031397	0.548059	5.9264	10.563	0.00115377	0.0478961	Cytosolic 5'-nucleotidase 3A [Source:UniProtKB/Swiss-Prot;Acc:Q5ZID6]	2	NT5C3A	NT5C3A
ENSGALG00000035184	-0.642432	5.10758	10.5501	0.00116182	0.0478961	syndecan 3 [Source:HGNC Symbol;Acc:HGNC:10660]	23	SDC3	SDC3	SDC3
ENSGALG00000003904	-1.27742	1.76642	10.5499	0.00116191	0.0478961	melanophilin [Source:HGNC Symbol;Acc:HGNC:29643]	7	MLPH	MLPH
ENSGALG00000008007	-0.657092	5.87654	10.5429	0.00116638	0.0478961	integrin subunit alpha 11 [Source:HGNC Symbol;Acc:HGNC:6136]	10	ITGA11	ITGA11	ITGA11
ENSGALG00000016026	-0.638847	4.81537	10.5425	0.00116663	0.0478961		4
ENSGALG00000013094	1.49092	0.372884	10.5055	0.00119021	0.0487062	dopa decarboxylase [Source:HGNC Symbol;Acc:HGNC:2719]	2	DDC	DDC	DDC
ENSGALG00000045085	2.11254	6.62346	10.4937	0.00119781	0.048859		6		IFIT5
ENSGALG00000013929	0.723185	6.79722	10.474	0.00121066	0.0490844	platelet derived growth factor receptor alpha [Source:HGNC Symbol;Acc:HGNC:8803]	4	PDGFRA	PDGFRA	PDGFRA
ENSGALG00000010820	-1.38578	3.32037	10.4733	0.0012111	0.0490844	chromogranin A [Source:HGNC Symbol;Acc:HGNC:1929]	5	CHGA	CHGA	CHGA
ENSGALG00000012004	-1.02426	2.13206	10.4599	0.00121993	0.0491343	protease, serine 12 [Source:HGNC Symbol;Acc:HGNC:9477]	4	PRSS12		PRSS12
ENSGALG00000006819	1.61583	0.176781	10.4597	0.0012201	0.0491343		10		AGBL1
ENSGALG00000003261	-0.532674	6.27221	10.4208	0.00124605	0.0500201	polymerase I and transcript release factor [Source:RefSeq peptide;Acc:NP_001001471]	27	PTRF	PTRF	PTRF
ENSGALG00000007419	-1.12536	2.77144	10.404	0.00125742	0.0503168	mannan binding lectin serine peptidase 1 [Source:HGNC Symbol;Acc:HGNC:6901]	9	MASP1	MASP1	MASP1
ENSGALG00000042807	-0.561534	6.40283	10.3971	0.00126211	0.050345		AADN04004088.1
ENSGALG00000011733	0.894614	3.458	10.3642	0.00128484	0.0510178		2		CCR2
ENSGALG00000040030	-0.536468	5.95323	10.3557	0.00129076	0.0510178	pleckstrin homology like domain family B member 1 [Source:HGNC Symbol;Acc:HGNC:23697]	24	PHLDB1		PHLDB1
ENSGALG00000032501	-0.782183	4.339	10.3535	0.00129229	0.0510178		KQ759598.1
ENSGALG00000015960	0.582047	5.83874	10.3395	0.00130214	0.0510178	ribose 5-phosphate isomerase A [Source:HGNC Symbol;Acc:HGNC:10297]	4	RPIA	RPIA	RPIA
ENSGALG00000007785	-0.767312	3.74922	10.3382	0.00130308	0.0510178	prokineticin 2 [Source:HGNC Symbol;Acc:HGNC:18455]	12	PROK2	PROK2	PROK2
ENSGALG00000009639	2.1952	2.14839	10.3339	0.00130607	0.0510178		4
ENSGALG00000037780	-0.480999	5.21581	10.3323	0.00130722	0.0510178	transmembrane prostate androgen-induced protein [Source:RefSeq peptide;Acc:NP_001026663]	20	PMEPA1	PMEPA1
ENSGALG00000003073	1.00747	2.8785	10.2845	0.00134154	0.0521647	Rho related BTB domain containing 1 [Source:HGNC Symbol;Acc:HGNC:18738]	6	RHOBTB1	RHOBTB1	RHOBTB1
ENSGALG00000011970	-0.905874	5.94895	10.2799	0.00134486	0.0521647	chondroadherin like [Source:HGNC Symbol;Acc:HGNC:25165]	1	CHADL	CHADL	CHADL
ENSGALG00000001329	0.568925	6.75223	10.267	0.00135433	0.0523714	erythrocyte membrane protein band 4.1 [Source:HGNC Symbol;Acc:HGNC:3377]	23	EPB41	EPB41	EPB41
ENSGALG00000016949	0.548651	7.41095	10.246	0.00136981	0.0528088	WW domain binding protein 4 [Source:HGNC Symbol;Acc:HGNC:12739]	1	WBP4	WBP4	WBP4
ENSGALG00000036498	-0.704719	4.18941	10.2283	0.00138302	0.0531558		AADN04003454.1
ENSGALG00000029497	-0.502966	5.60368	10.205	0.00140058	0.0535366		2
ENSGALG00000027070	-0.599088	9.06979	10.197	0.00140669	0.0535366	TIMP metallopeptidase inhibitor 2 [Source:HGNC Symbol;Acc:HGNC:11821]	18	TIMP2	TIMP2	TIMP2
ENSGALG00000014203	0.55041	4.16822	10.1885	0.00141316	0.0535366	parvin gamma [Source:HGNC Symbol;Acc:HGNC:14654]	1	PARVG	PARVG	PARVG
ENSGALG00000004121	-0.580038	6.54469	10.1878	0.0014137	0.0535366	lysophosphatidic acid receptor 4 [Source:HGNC Symbol;Acc:HGNC:4478]	4	LPAR4	LPAR4	LPAR4
ENSGALG00000032373	-0.477314	5.44632	10.1873	0.00141409	0.0535366		6
ENSGALG00000038140	1.8929	2.73063	10.1779	0.00142135	0.0535922		4
ENSGALG00000009552	1.14095	4.24887	10.1699	0.0014275	0.0535922		5		LOC423277
ENSGALG00000002599	0.622086	4.70066	10.1689	0.00142828	0.0535922	Rho guanine nucleotide exchange factor 39 [Source:HGNC Symbol;Acc:HGNC:25909]	Z	ARHGEF39	ARHGEF39	ARHGEF39
ENSGALG00000013956	0.962736	4.50722	10.1274	0.0014608	0.0546502	transcriptional activator Myb [Source:RefSeq peptide;Acc:NP_990637]	3	MYB	MYB
ENSGALG00000030826	-0.452394	7.66207	10.0837	0.00149589	0.0552419	chloride voltage-gated channel 7 [Source:HGNC Symbol;Acc:HGNC:2025]	14	CLCN7	CLCN7	CLCN7
ENSGALG00000005985	-1.37957	0.299079	10.0813	0.00149779	0.0552419	growth differentiation factor 10 [Source:HGNC Symbol;Acc:HGNC:4215]	6	GDF10		GDF10
ENSGALG00000014585	1.15748	5.63264	10.077	0.0015013	0.0552419		19		CCLI10
ENSGALG00000003319	0.900377	3.27674	10.0764	0.00150182	0.0552419	ArfGAP with dual PH domains 2 [Source:HGNC Symbol;Acc:HGNC:16487]	18	ADAP2	ADAP2	ADAP2
ENSGALG00000041548	-0.544953	6.02114	10.0758	0.00150228	0.0552419		AADN04015470.1
ENSGALG00000036686	-0.557585	5.88918	10.067	0.0015095	0.0552419	phospholipid transfer protein precursor [Source:RefSeq peptide;Acc:NP_001155878]	20	PLTP		PLTP
ENSGALG00000041140	-0.485149	7.43359	10.0633	0.00151256	0.0552419	HtrA serine peptidase 1 [Source:HGNC Symbol;Acc:HGNC:9476]	6	HTRA1	HTRA1	HTRA1
ENSGALG00000003590	-0.718256	4.31286	10.0596	0.00151556	0.0552419	chromosome 17 open reading frame 58 [Source:HGNC Symbol;Acc:HGNC:27568]	18	C17orf58	C17ORF58	C17orf58
ENSGALG00000031211	-0.55329	4.45492	10.055	0.00151935	0.0552419	Gallus gallus ladybird-like homeobox 3 (LBX3), mRNA. [Source:RefSeq mRNA;Acc:NM_001044668]	KQ759550.1	Lbx3	LBX2
ENSGALG00000003814	1.99483	0.898954	10.0539	0.0015203	0.0552419		6
ENSGALG00000002125	1.10426	2.87287	10.0182	0.00155003	0.0560459	tropomodulin 1 [Source:HGNC Symbol;Acc:HGNC:11871]	Z	TMOD1	TMOD1	TMOD1
ENSGALG00000005043	1.12909	2.30181	10.013	0.00155435	0.0560459	acetyl-CoA carboxylase beta [Source:HGNC Symbol;Acc:HGNC:85]	15	ACACB	ACACB	ACACB
ENSGALG00000013086	0.728547	4.4084	10.0114	0.00155572	0.0560459	IKAROS family zinc finger 1 [Source:HGNC Symbol;Acc:HGNC:13176]	2	IKZF1	IKZF1	IKZF1
ENSGALG00000016142	2.27237	5.01314	10.0052	0.001561	0.0560763		1		MX1
ENSGALG00000002080	0.541284	6.1948	9.988	0.00157564	0.0561987	dedicator of cytokinesis 2 [Source:HGNC Symbol;Acc:HGNC:2988]	13	DOCK2	DOCK2	DOCK2
ENSGALG00000008349	-0.744088	3.66391	9.98636	0.00157704	0.0561987	LIM and cysteine rich domains 1 [Source:HGNC Symbol;Acc:HGNC:6633]	12	LMCD1		LMCD1
ENSGALG00000031035	0.46713	6.86738	9.9844	0.00157872	0.0561987	Protein-L-isoaspartate O-methyltransferase domain-containing protein 1 [Source:UniProtKB/Swiss-Prot;Acc:Q5ZMR3]	2	PCMTD1	PCMTD1
ENSGALG00000017308	-1.41278	1.64208	9.98036	0.00158219	0.0561987	chordin like 2 [Source:HGNC Symbol;Acc:HGNC:24168]	1	CHRDL2		CHRDL2
ENSGALG00000006453	0.648167	9.50756	9.9674	0.00159337	0.0564373		9		TF
ENSGALG00000006543	-0.553325	6.42504	9.95572	0.0016035	0.0566377	phosphofructokinase, liver type [Source:HGNC Symbol;Acc:HGNC:8876]	9	PFKL	PFKL	PFKL
ENSGALG00000012420	-0.650819	6.21472	9.93182	0.00162446	0.0570483	Beta-galactoside-binding lectin [Source:UniProtKB/Swiss-Prot;Acc:P07583]	1	LGALS1	LGALS1	LGALS1
ENSGALG00000020316	-0.846991	4.81745	9.9302	0.00162589	0.0570483	interleukin 13 receptor subunit alpha 2 [Source:HGNC Symbol;Acc:HGNC:5975]	4	IL13RA2	IL13RA2	IL13RA2
ENSGALG00000002583	0.572041	5.96882	9.92706	0.00162866	0.0570483	phosphatidylinositol-4,5-bisphosphate 3-kinase catalytic subunit delta [Source:HGNC Symbol;Acc:HGNC:8977]	21	PIK3CD	PIK3CD	PIK3CD
ENSGALG00000016693	0.804163	4.99187	9.90017	0.00165263	0.057728		1		LOC418666
ENSGALG00000037851	1.43336	1.29362	9.88766	0.0016639	0.0579616		13		KK34
ENSGALG00000023953	1.29356	1.62992	9.84445	0.00170345	0.0588547		26		LOC419851
ENSGALG00000040529	-0.659846	4.48843	9.83728	0.0017101	0.0588547		27		DLX3
ENSGALG00000042744	-0.658376	5.48852	9.8354	0.00171185	0.0588547	regulator of G-protein signaling 2 [Source:HGNC Symbol;Acc:HGNC:9998]	8	RGS2	RGS2
ENSGALG00000032031	-0.431645	6.47178	9.8326	0.00171445	0.0588547	matrix metallopeptidase 16 [Source:HGNC Symbol;Acc:HGNC:7162]	2	MMP16	MMP16	MMP16
ENSGALG00000033887	0.437332	5.46362	9.83127	0.0017157	0.0588547	interleukin 17 receptor A [Source:HGNC Symbol;Acc:HGNC:5985]	1	IL17RA	IL17RA	IL17RA
ENSGALG00000004771	1.04716	5.30214	9.82937	0.00171747	0.0588547	complement C1q B chain [Source:HGNC Symbol;Acc:HGNC:1242]	21	C1QB	C1QB	C1QB
ENSGALG00000005418	0.559905	6.39266	9.811	0.00173471	0.059285	ferric chelate reductase 1 [Source:HGNC Symbol;Acc:HGNC:27622]	8	FRRS1	FRRS1	FRRS1
ENSGALG00000012481	0.766695	3.87779	9.77482	0.00176918	0.0602999	TNF alpha induced protein 6 [Source:HGNC Symbol;Acc:HGNC:11898]	7	TNFAIP6	TNFAIP6	TNFAIP6
ENSGALG00000002121	-0.544146	5.00665	9.76581	0.00177788	0.0604334	pleckstrin homology domain containing N1 [Source:HGNC Symbol;Acc:HGNC:25284]	21	PLEKHN1	PLEKHN1	PLEKHN1
ENSGALG00000046187	0.619128	5.58888	9.75443	0.00178891	0.0606455	poly(ADP-ribose) polymerase family member 12 [Source:HGNC Symbol;Acc:HGNC:21919]	1	PARP12		PARP12
ENSGALG00000001189	0.78324	3.62532	9.73942	0.00180358	0.0607244	neutrophil cytosolic factor 1 [Source:HGNC Symbol;Acc:HGNC:7660]	19	NCF1	NCF1	NCF1
ENSGALG00000023844	0.831784	2.54072	9.73742	0.00180554	0.0607244		20
ENSGALG00000035029	0.518187	5.38211	9.73732	0.00180564	0.0607244		14
ENSGALG00000016759	0.710063	4.52394	9.71469	0.00182801	0.0613136	microtubule interacting and trafficking domain containing 1 [Source:HGNC Symbol;Acc:HGNC:25207]	1	MITD1	MITD1	MITD1
ENSGALG00000038461	0.783447	6.20738	9.70071	0.00184196	0.0615395	ferrochelatase, mitochondrial precursor [Source:RefSeq peptide;Acc:NP_989527]	Z	FECH	FECH
ENSGALG00000003433	1.0727	4.33368	9.69821	0.00184448	0.0615395		11		LOC107054267
ENSGALG00000029669	0.911605	5.34999	9.65523	0.00188813	0.0628301	complement C1q C chain [Source:HGNC Symbol;Acc:HGNC:1245]	21	C1QC	C1QC	C1QC
ENSGALG00000008498	1.30513	0.608515	9.57717	0.00197012	0.0652844	MAM and LDL receptor class A domain containing 1 [Source:HGNC Symbol;Acc:HGNC:24331]	2	MALRD1	C10ORF112	MALRD1
ENSGALG00000040342	-0.890026	4.34994	9.57054	0.00197724	0.0652844	ADAM metallopeptidase with thrombospondin type 1 motif 1 [Source:HGNC Symbol;Acc:HGNC:217]	1	ADAMTS1	ADAMTS1	ADAMTS1
ENSGALG00000034598	-0.797704	3.18812	9.57042	0.00197738	0.0652844		20
ENSGALG00000012072	0.910543	7.31956	9.56446	0.00198381	0.0653261		7
ENSGALG00000005797	-1.11801	1.96358	9.52785	0.00202378	0.0658883	collagen type XX alpha 1 chain [Source:HGNC Symbol;Acc:HGNC:14670]	20	COL20A1	COL20A1	COL20A1
ENSGALG00000015122	1.00884	3.2331	9.52327	0.00202883	0.0658883	TATA-box binding protein associated factor 4b [Source:HGNC Symbol;Acc:HGNC:11538]	2	TAF4B	TAF4B	TAF4B
ENSGALG00000005321	-0.754795	4.75658	9.52284	0.0020293	0.0658883		20
ENSGALG00000008763	-0.894744	3.54636	9.51844	0.00203417	0.0658883	SSX family member 2 interacting protein [Source:HGNC Symbol;Acc:HGNC:16509]	8	SSX2IP	SSX2IP	SSX2IP
ENSGALG00000029725	-0.622089	4.25557	9.50895	0.00204472	0.0658883		AADN04024648.1
ENSGALG00000015779	0.46346	5.07509	9.50746	0.00204638	0.0658883	peptidase M20 domain containing 2 [Source:HGNC Symbol;Acc:HGNC:21408]	3	PM20D2	PM20D2	PM20D2
ENSGALG00000011962	-0.594125	5.43011	9.50744	0.0020464	0.0658883		4		NDNF
ENSGALG00000006172	0.880152	3.53001	9.50634	0.00204763	0.0658883	ATP binding cassette subfamily C member 8 [Source:HGNC Symbol;Acc:HGNC:59]	5	ABCC8	ABCC8	ABCC8
ENSGALG00000032816	-2.09722	0.569087	9.50621	0.00204777	0.0658883		19
ENSGALG00000023904	-0.494248	6.37331	9.49014	0.00206579	0.0662993	fin bud initiation factor homolog (zebrafish) [Source:HGNC Symbol;Acc:HGNC:33747]	5	FIBIN	FIBIN	FIBIN
ENSGALG00000005086	-0.654647	6.36469	9.48366	0.0020731	0.0663653	plasminogen activator, urokinase [Source:HGNC Symbol;Acc:HGNC:9052]	6	PLAU	PLAU	PLAU
ENSGALG00000010346	-0.498386	7.98407	9.47332	0.00208482	0.066572	transforming growth factor beta 3 [Source:HGNC Symbol;Acc:HGNC:11769]	5	TGFB3	TGFB3	TGFB3
ENSGALG00000044985	0.578784	5.16381	9.46274	0.00209687	0.0667883		28
ENSGALG00000038141	0.909401	3.72874	9.45147	0.0021098	0.0670313	neutrophil cytosolic factor 4 [Source:HGNC Symbol;Acc:HGNC:7662]	1	NCF4	NCF4	NCF4
ENSGALG00000042461	-0.543029	5.79255	9.44501	0.00211725	0.0670992		AADN04006627.1
ENSGALG00000007569	0.503022	5.10833	9.34269	0.00223876	0.0707729	kelch repeat and BTB domain containing 8 [Source:HGNC Symbol;Acc:HGNC:30691]	12	KBTBD8	KBTBD8	KBTBD8
ENSGALG00000019761	-0.828574	8.4511	9.3234	0.00226246	0.0713438	chondroadherin [Source:HGNC Symbol;Acc:HGNC:1909]	18	CHAD	CHAD	CHAD
ENSGALG00000000621	-0.503865	4.80277	9.31057	0.00227835	0.0716661		28
ENSGALG00000012119	1.03426	4.53477	9.29407	0.00229896	0.0720839	macrophage receptor with collagenous structure [Source:HGNC Symbol;Acc:HGNC:6895]	7	MARCO	MARCO	MARCO
ENSGALG00000002167	0.593199	4.22302	9.29083	0.00230304	0.0720839	PAT1 homolog 2 [Source:HGNC Symbol;Acc:HGNC:33630]	10	PATL2	PATL2	PATL2
ENSGALG00000010083	-0.545095	5.05736	9.28564	0.00230957	0.0721099	ST3 beta-galactoside alpha-2,3-sialyltransferase 3 [Source:HGNC Symbol;Acc:HGNC:10866]	8	ST3GAL3	ST3GAL3	ST3GAL3
ENSGALG00000012685	0.495175	5.26514	9.26095	0.00234092	0.0729086	lysine demethylase 1B [Source:HGNC Symbol;Acc:HGNC:21577]	2	KDM1B	KDM1B	KDM1B
ENSGALG00000026005	-0.873953	3.24618	9.24718	0.00235859	0.0732785	type II iodothyronine deiodinase [Source:RefSeq peptide;Acc:NP_989445]	5	DIO2	DIO2
ENSGALG00000031094	-1.18265	2.30401	9.24108	0.00236645	0.0733426		4		EDA2R
ENSGALG00000030151	1.28533	2.13931	9.22399	0.00238865	0.0736343	leucine zipper protein 2 [Source:HGNC Symbol;Acc:HGNC:23206]	5	LUZP2	LUZP2	LUZP2
ENSGALG00000046616	-0.836178	6.94774	9.22151	0.00239188	0.0736343		3		CHGB
ENSGALG00000000997	-0.763645	4.16825	9.21696	0.00239784	0.0736343	Gap junction gamma-1 protein [Source:UniProtKB/Swiss-Prot;Acc:P18861]	27	GJC1	GJC1	GJC1
ENSGALG00000015235	1.30246	2.91822	9.21368	0.00240213	0.0736343		1		XCL1
ENSGALG00000012281	0.523859	4.13295	9.21151	0.00240498	0.0736343	phospholipase A2 group VI [Source:HGNC Symbol;Acc:HGNC:9039]	1	PLA2G6	PLA2G6	PLA2G6
ENSGALG00000003597	0.482535	7.4666	9.20205	0.00241745	0.0738373	adenylate kinase 2 [Source:HGNC Symbol;Acc:HGNC:362]	23	AK2	AK2	AK2
ENSGALG00000002786	0.648631	4.10246	9.19221	0.00243048	0.0740563	proline-serine-threonine phosphatase interacting protein 1 [Source:HGNC Symbol;Acc:HGNC:9580]	10	PSTPIP1	PSTPIP1	PSTPIP1
ENSGALG00000020002	1.0779	2.86828	9.17343	0.00245554	0.0746403	solute carrier family 22 member 3 [Source:HGNC Symbol;Acc:HGNC:10967]	3	SLC22A3	SLC22A3	SLC22A3
ENSGALG00000042730	-0.523324	8.54179	9.14934	0.00248808	0.0754479	STT3A, catalytic subunit of the oligosaccharyltransferase complex [Source:HGNC Symbol;Acc:HGNC:6172]	24	STT3A	STT3A	STT3A
ENSGALG00000003969	-0.523834	7.2349	9.13087	0.00251332	0.0758582		21		EMC1
ENSGALG00000019553	1.36947	6.08596	9.13066	0.00251361	0.0758582	Heterochromatin-associated protein MENT [Source:UniProtKB/Swiss-Prot;Acc:O73790]	2		SERPINB10
ENSGALG00000043047	-0.736402	4.22042	9.10467	0.00254957	0.0765832	Sine oculis-binding protein homolog [Source:UniProtKB/Swiss-Prot;Acc:A7XYH5]	3	SOBP	SOBP
ENSGALG00000000379	-0.529638	9.07113	9.10451	0.0025498	0.0765832		27		ITGB3
ENSGALG00000038634	0.758726	4.98093	9.09804	0.00255883	0.0765832	Mast/stem cell growth factor receptor Kit [Source:UniProtKB/Swiss-Prot;Acc:Q08156]	4	KIT	KIT
ENSGALG00000043219	-1.6906	0.434301	9.09408	0.00256439	0.0765832		27		HOXB3
ENSGALG00000007886	-0.873661	4.17416	9.09156	0.00256791	0.0765832	peptidase domain containing associated with muscle regeneration 1 [Source:HGNC Symbol;Acc:HGNC:24554]	5	PAMR1	PAMR1	PAMR1
ENSGALG00000006700	-0.918956	3.13614	9.07609	0.00258973	0.0770192	proline and serine rich 2 [Source:HGNC Symbol;Acc:HGNC:23728]	1	PROSER2		PROSER2
ENSGALG00000041528	-0.43355	6.25511	9.07257	0.00259472	0.0770192	lipase maturation factor 2 [Source:RefSeq peptide;Acc:NP_001026743]	1		LMF2
ENSGALG00000014561	0.444187	7.09591	9.05101	0.00262549	0.0777503	protein tyrosine phosphatase, non-receptor type 6 [Source:HGNC Symbol;Acc:HGNC:9658]	1	PTPN6	PTPN6	PTPN6
ENSGALG00000002678	-0.872938	7.92707	9.04051	0.00264062	0.0778615	chondroitin sulfate proteoglycan 4 [Source:HGNC Symbol;Acc:HGNC:2466]	10	CSPG4	CSPG4	CSPG4
ENSGALG00000006796	-0.555984	5.0989	9.03399	0.00265006	0.0778615		4
ENSGALG00000038355	-1.3337	1.76766	9.03309	0.00265136	0.0778615	growth differentiation factor 5 [Source:HGNC Symbol;Acc:HGNC:4220]	20	GDF5	GDF5	GDF5
ENSGALG00000007416	0.626834	6.16264	9.03135	0.00265388	0.0778615	CD3e molecule [Source:HGNC Symbol;Acc:HGNC:1674]	24	CD3E	CD3E	CD3E
ENSGALG00000000927	-0.436621	6.3536	9.01281	0.00268093	0.0783069	angiopoietin like 2 [Source:HGNC Symbol;Acc:HGNC:490]	17	ANGPTL2	ANGPTL2	ANGPTL2
ENSGALG00000021345	-0.517601	4.70919	9.01246	0.00268145	0.0783069	UDP-GlcNAc:betaGal beta-1,3-N-acetylglucosaminyltransferase 9 [Source:HGNC Symbol;Acc:HGNC:28714]	11	B3GNT9	B3GNT9	B3GNT9
ENSGALG00000027165	0.877306	7.05761	9.00529	0.00269199	0.0783393	Ribonuclease homolog [Source:UniProtKB/Swiss-Prot;Acc:P30374]	6		RSFR
ENSGALG00000041693	1.2509	2.57453	9.00329	0.00269495	0.0783393		18
ENSGALG00000001434	0.61449	6.27018	8.99353	0.00270937	0.0785779	stomatin [Source:HGNC Symbol;Acc:HGNC:3383]	17	STOM	STOM	STOM
ENSGALG00000042263	-1.14888	1.03517	8.97124	0.00274263	0.0793605	Histone H2B 1/2/3/4/6 [Source:UniProtKB/Swiss-Prot;Acc:P0C1H3]	1
ENSGALG00000032561	-0.462435	6.21698	8.94957	0.00277534	0.0801237		2
ENSGALG00000015025	-0.779177	3.51103	8.9283	0.00280785	0.0808776	VANGL planar cell polarity protein 1 [Source:HGNC Symbol;Acc:HGNC:15512]	1	VANGL1	VANGL1	VANGL1
ENSGALG00000038096	0.47535	5.05258	8.92218	0.00281729	0.080965	nitric oxide synthase 2 [Source:HGNC Symbol;Acc:HGNC:7873]	19	NOS2	NOS2	NOS2
ENSGALG00000030661	0.830258	5.76076	8.91387	0.00283013	0.0811497	signal transducer and activator of transcription 2 [Source:HGNC Symbol;Acc:HGNC:11363]	33	STAT2	STAT2	STAT2
ENSGALG00000030397	0.667355	4.20307	8.90904	0.00283763	0.0811807		16	TRIM27.1	TRIM27.1
ENSGALG00000003805	-0.787755	5.55128	8.89163	0.00286481	0.0817731	protein kinase, cGMP-dependent, type I [Source:HGNC Symbol;Acc:HGNC:9414]	6	PRKG1	PRKG1	PRKG1
ENSGALG00000020895	0.784409	3.03651	8.88344	0.00287768	0.0817979		20		LOC419333
ENSGALG00000007728	0.690773	4.91854	8.8741	0.00289245	0.0817979		15		PRODH
ENSGALG00000042871	-1.2257	1.82216	8.87304	0.00289412	0.0817979	slit guidance ligand 1 [Source:HGNC Symbol;Acc:HGNC:11085]	6	SLIT1	SLIT1	SLIT1
ENSGALG00000045511	0.860629	4.87172	8.87284	0.00289444	0.0817979	poly(ADP-ribose) polymerase family member 9 [Source:HGNC Symbol;Acc:HGNC:24118]	7	PARP9	PARP9	PARP9
ENSGALG00000042543	-0.468014	4.8306	8.87059	0.00289802	0.0817979		3		PRKACA
ENSGALG00000029339	-0.694454	3.67463	8.86391	0.00290863	0.0819146		AADN04024571.1
ENSGALG00000046130	1.14736	4.57059	8.83888	0.0029488	0.0827842		18		LOC417345
ENSGALG00000036111	0.765951	3.29524	8.8288	0.00296514	0.0827842	integral membrane protein 2C [Source:RefSeq peptide;Acc:NP_001264347]	9	ITM2C	ITM2C
ENSGALG00000041471	-0.576662	8.73836	8.82446	0.00297219	0.0827842		KQ759552.1
ENSGALG00000045072	-1.0215	1.86577	8.82329	0.00297409	0.0827842		AADN04022290.1
ENSGALG00000031916	1.43231	2.38148	8.82305	0.00297449	0.0827842	Gallus gallus zona pellucida glycoprotein 1 (sperm receptor) (ZP1), mRNA. [Source:RefSeq mRNA;Acc:NM_204683]	AADN04000990.1	ZP1	ZP1
ENSGALG00000046072	1.24392	2.13289	8.82002	0.00297943	0.0827842		AADN04018430.1
ENSGALG00000010203	-0.504625	5.27152	8.81641	0.00298534	0.0827842		8
ENSGALG00000009230	0.488897	6.72987	8.80467	0.0030046	0.0829135	KIAA0922 [Source:HGNC Symbol;Acc:HGNC:29146]	4	KIAA0922	KIAA0922	KIAA0922
ENSGALG00000021569	0.777586	5.73339	8.80092	0.00301079	0.0829135	complement C1q A chain [Source:HGNC Symbol;Acc:HGNC:1241]	21	C1QA	C1QA	C1QA
ENSGALG00000009885	0.521298	5.51179	8.79216	0.00302528	0.0829135	DNA helicase B [Source:HGNC Symbol;Acc:HGNC:17196]	1	HELB	HELB	HELB
ENSGALG00000016498	0.963392	4.44381	8.79127	0.00302675	0.0829135	major facilitator superfamily domain containing 2B [Source:HGNC Symbol;Acc:HGNC:37207]	3	MFSD2B	MFSD2B	MFSD2B
ENSGALG00000035761	-1.49515	3.42147	8.78787	0.0030324	0.0829135		2		LOC420553
ENSGALG00000031495	-0.584036	6.82533	8.78595	0.00303559	0.0829135	trio Rho guanine nucleotide exchange factor [Source:HGNC Symbol;Acc:HGNC:12303]	2	TRIO	TRIO	TRIO
ENSGALG00000037065	-0.738339	4.44758	8.78577	0.0030359	0.0829135	sterol-C5-desaturase [Source:HGNC Symbol;Acc:HGNC:10547]	24	SC5D	SC5D	SC5D
ENSGALG00000017244	-0.494267	5.66149	8.76671	0.00306779	0.0835416	protease, serine 23 [Source:HGNC Symbol;Acc:HGNC:14370]	1	PRSS23	PRSS23	PRSS23
ENSGALG00000033953	-0.482927	5.63114	8.76414	0.00307211	0.0835416	shroom family member 4 [Source:HGNC Symbol;Acc:HGNC:29215]	4	SHROOM4		SHROOM4
ENSGALG00000041380	0.740573	9.10481	8.75913	0.00308055	0.0835914		16	BFIV21	BF2
ENSGALG00000043405	0.504904	8.41576	8.74729	0.00310063	0.083956	BCL2 interacting protein 3 like [Source:HGNC Symbol;Acc:HGNC:1085]	22	BNIP3L	BNIP3L	BNIP3L
ENSGALG00000042895	-0.551521	5.10896	8.74308	0.00310779	0.0839701	BCAR1, Cas family scaffolding protein [Source:HGNC Symbol;Acc:HGNC:971]	11	BCAR1	BCAR1	BCAR1
ENSGALG00000033304	-0.670605	4.39048	8.73615	0.00311962	0.0841099	MYB proto-oncogene like 1 [Source:HGNC Symbol;Acc:HGNC:7547]	2	MYBL1	MYBL1	MYBL1
ENSGALG00000021047	-0.442198	5.55323	8.70115	0.00318009	0.085245	kinesin associated protein 3 [Source:HGNC Symbol;Acc:HGNC:17060]	8	KIFAP3	KIFAP3	KIFAP3
ENSGALG00000033420	-0.966031	10.7357	8.70074	0.00318081	0.085245		AADN04000745.1
ENSGALG00000045784	0.775844	5.85027	8.70009	0.00318194	0.085245		Z
ENSGALG00000010801	-1.49031	0.582792	8.68289	0.00321211	0.0858713	transmembrane protein 61 [Source:HGNC Symbol;Acc:HGNC:27296]	8	TMEM61	TMEM61	TMEM61
ENSGALG00000020976	1.35881	1.52277	8.67633	0.00322369	0.0859991		8
ENSGALG00000028341	0.685321	2.84741	8.66621	0.00324165	0.086296		28
ENSGALG00000002982	0.763282	2.88967	8.66096	0.003251	0.0863633	solute carrier family 2 member 6 [Source:HGNC Symbol;Acc:HGNC:11011]	17	SLC2A6	SLC2A6	SLC2A6
ENSGALG00000032836	1.15779	1.95334	8.6438	0.00328175	0.0869974	monoamine oxidase B [Source:HGNC Symbol;Acc:HGNC:6834]	1	MAOB	MAOB	MAOB
ENSGALG00000010822	-1.03991	1.5446	8.63904	0.00329035	0.0870429	spermatogenesis associated 4 [Source:HGNC Symbol;Acc:HGNC:17333]	4	SPATA4	SPATA4	SPATA4
ENSGALG00000012075	0.668817	5.69812	8.59724	0.00336673	0.0888774	deltex E3 ubiquitin ligase 3L [Source:HGNC Symbol;Acc:HGNC:30323]	7	DTX3L	DTX3L	DTX3L
ENSGALG00000014811	0.496504	6.98174	8.5755	0.00340716	0.0894723	structural maintenance of chromosomes flexible hinge domain containing 1 [Source:HGNC Symbol;Acc:HGNC:29090]	2	SMCHD1	SMCHD1	SMCHD1
ENSGALG00000009870	0.827246	5.86568	8.57544	0.00340728	0.0894723	interleukin 15 [Source:HGNC Symbol;Acc:HGNC:5977]	4	IL15	IL15	IL15
ENSGALG00000030112	-0.427072	7.41457	8.57231	0.00341314	0.0894723		2		ASPH
ENSGALG00000007052	0.506045	5.08184	8.56995	0.00341757	0.0894723	PX domain containing serine/threonine kinase like [Source:HGNC Symbol;Acc:HGNC:23326]	12	PXK	PXK	PXK
ENSGALG00000004833	-0.515155	8.74026	8.56134	0.00343377	0.0897109	Prolyl 3-hydroxylase 1 [Source:UniProtKB/Swiss-Prot;Acc:Q6JHU8]	21	P3H1	LEPRE1	P3H1
ENSGALG00000042863	-0.75513	3.88747	8.55075	0.0034538	0.090048	small integral membrane protein 4 [Source:HGNC Symbol;Acc:HGNC:37257]	12	SMIM4	SMIM4	SMIM4
ENSGALG00000032344	0.769225	3.34069	8.54192	0.0034706	0.0902999		AADN04004878.1		LOC100858068
ENSGALG00000003403	-1.392	1.5926	8.53244	0.00348871	0.0905684	zinc finger protein 385C [Source:HGNC Symbol;Acc:HGNC:33722]	27	ZNF385C		ZNF385C
ENSGALG00000034655	-0.517559	7.35711	8.52835	0.00349656	0.0905684		6		ALDH18A1
ENSGALG00000001774	-0.533881	6.31395	8.52531	0.00350241	0.0905684	neogenin 1 [Source:HGNC Symbol;Acc:HGNC:7754]	10	NEO1	NEO1	NEO1
ENSGALG00000014878	0.567216	5.55736	8.50898	0.00353399	0.0911986	mannosidase alpha class 1A member 1 [Source:HGNC Symbol;Acc:HGNC:6821]	3	MAN1A1	MAN1A1	MAN1A1
ENSGALG00000012613	0.793686	4.21321	8.4984	0.00355458	0.0914269	fructose-bisphosphatase 1 [Source:HGNC Symbol;Acc:HGNC:3606]	Z	FBP1	FBP1	FBP1
ENSGALG00000009042	-1.09507	1.17	8.49701	0.0035573	0.0914269	isthmin 1 [Source:HGNC Symbol;Acc:HGNC:16213]	3	ISM1		ISM1
ENSGALG00000005923	1.34611	1.92913	8.47416	0.00360227	0.0923948		6		NPY4R
ENSGALG00000002725	-0.453752	6.05429	8.46584	0.00361879	0.0925892	UDP-N-acetylglucosamine pyrophosphorylase 1 [Source:HGNC Symbol;Acc:HGNC:12457]	8	UAP1	UAP1	UAP1
ENSGALG00000028304	0.579356	5.52724	8.46297	0.00362449	0.0925892		2		LOC771888
ENSGALG00000001262	-0.474967	5.6487	8.45504	0.00364033	0.092599	chloride intracellular channel 4 [Source:HGNC Symbol;Acc:HGNC:13518]	23	CLIC4	CLIC4	CLIC4
ENSGALG00000023689	0.784326	6.59475	8.45271	0.003645	0.092599	argininosuccinate synthase 1 [Source:HGNC Symbol;Acc:HGNC:758]	17	ASS1	ASS1	ASS1
ENSGALG00000036114	-0.470511	6.27981	8.44784	0.00365477	0.092599	smoothened, frizzled class receptor [Source:HGNC Symbol;Acc:HGNC:11119]	1	SMO	SMO	SMO
ENSGALG00000024481	-0.502712	4.75957	8.44684	0.00365679	0.092599	Centromere protein S [Source:UniProtKB/Swiss-Prot;Acc:E1BSW7]	21		APITD1
ENSGALG00000013723	1.60915	6.21849	8.44228	0.00366596	0.092599	2'-5'-oligoadenylate synthetase like [Source:HGNC Symbol;Acc:HGNC:8090]	12	OASL	OASL	OASL
ENSGALG00000033039	-0.558615	7.72297	8.44087	0.00366881	0.092599	endoglin [Source:HGNC Symbol;Acc:HGNC:3349]	17	ENG	ENG	ENG
ENSGALG00000007028	1.12976	2.1789	8.42791	0.00369504	0.0929892		4
ENSGALG00000010347	0.470221	5.07859	8.42598	0.00369898	0.0929892	cyclin G2 [Source:HGNC Symbol;Acc:HGNC:1593]	4	CCNG2	CCNG2	CCNG2
ENSGALG00000032143	-0.624197	6.36871	8.4208	0.00370953	0.0930693	cysteine rich secretory protein LCCL domain containing 2 [Source:HGNC Symbol;Acc:HGNC:25248]	11	CRISPLD2	CRISPLD2	CRISPLD2
ENSGALG00000041790	-0.605519	6.60773	8.38799	0.00377709	0.0945769		5		SAMD4A
ENSGALG00000009240	0.40381	7.19102	8.38039	0.00379291	0.0947852	nuclear factor, erythroid 2 like 2 [Source:HGNC Symbol;Acc:HGNC:7782]	7	NFE2L2	NFE2L2	NFE2L2
ENSGALG00000036069	-0.549131	8.6021	8.37056	0.00381349	0.0951116	T-cell immune regulator 1, ATPase H+ transporting V0 subunit a3 [Source:HGNC Symbol;Acc:HGNC:11647]	5	TCIRG1	TCIRG1	TCIRG1
ENSGALG00000034018	0.604556	3.59464	8.34883	0.00385936	0.0960661		18
ENSGALG00000010692	-0.916163	2.83719	8.33998	0.0038782	0.0963454	LDL receptor related protein 8 [Source:HGNC Symbol;Acc:HGNC:6700]	8	LRP8	LRP8	LRP8
ENSGALG00000008542	0.644199	7.10666	8.33599	0.00388673	0.096368	adducin 3 [Source:HGNC Symbol;Acc:HGNC:245]	6	ADD3	ADD3	ADD3
ENSGALG00000034616	-1.00561	3.51509	8.33153	0.00389628	0.0964158	inhibin beta A subunit [Source:HGNC Symbol;Acc:HGNC:6066]	2	INHBA	INHBA	INHBA
ENSGALG00000017304	0.696792	3.69431	8.29548	0.00397438	0.0981328	phosphoglucomutase 2 like 1 [Source:HGNC Symbol;Acc:HGNC:20898]	1	PGM2L1	PGM2L1	PGM2L1
ENSGALG00000011663	-0.765269	6.38661	8.29238	0.00398119	0.0981328	fibronectin type III domain containing 1 [Source:HGNC Symbol;Acc:HGNC:21184]	3	FNDC1	FNDC1	FNDC1
ENSGALG00000004167	0.76721	6.49722	8.27628	0.00401663	0.0982186	serglycin [Source:HGNC Symbol;Acc:HGNC:9361]	6	SRGN	SRGN	SRGN
ENSGALG00000019795	0.773182	3.08602	8.27591	0.00401745	0.0982186		18
ENSGALG00000001558	0.982087	5.69291	8.27498	0.00401952	0.0982186	Mov10 RISC complex RNA helicase [Source:HGNC Symbol;Acc:HGNC:7200]	26	MOV10	MOV10	MOV10
ENSGALG00000002383	1.14604	0.732994	8.27196	0.0040262	0.0982186		Z		CD72AG
ENSGALG00000032701	1.00968	4.31603	8.2708	0.00402877	0.0982186	lymphocyte antigen 96 [Source:HGNC Symbol;Acc:HGNC:17156]	2	LY96	LY96	LY96
ENSGALG00000041452	0.674486	3.88219	8.26967	0.00403127	0.0982186		2
ENSGALG00000006547	-0.932013	3.0965	8.23289	0.0041138	0.100037	protein C receptor [Source:HGNC Symbol;Acc:HGNC:9452]	9	PROCR	PROCR	PROCR
ENSGALG00000016538	-0.463929	4.54688	8.22652	0.00412826	0.100195	retinoic acid induced 2 [Source:HGNC Symbol;Acc:HGNC:9835]	1	RAI2	RAI2	RAI2
ENSGALG00000044442	-0.625295	3.98012	8.21765	0.00414849	0.1004	thrombomodulin [Source:HGNC Symbol;Acc:HGNC:11784]	3	THBD	THBD	THBD
ENSGALG00000005347	0.733435	6.92655	8.21586	0.00415257	0.1004	ADAM metallopeptidase with thrombospondin type 1 motif 18 [Source:HGNC Symbol;Acc:HGNC:17110]	11	ADAMTS18	ADAMTS18	ADAMTS18
ENSGALG00000017394	-0.627325	7.51605	8.18607	0.00422134	0.101868	Insulin-induced gene 1 protein [Source:UniProtKB/Swiss-Prot;Acc:Q5ZMT9]	2	INSIG1	INSIG1
ENSGALG00000023472	-0.569304	4.39983	8.17491	0.00424737	0.102301		11		LOC415852
ENSGALG00000010207	0.42043	6.22858	8.17121	0.00425606	0.102315	La ribonucleoprotein domain family member 1B [Source:HGNC Symbol;Acc:HGNC:24704]	4	LARP1B	LARP1B	LARP1B
ENSGALG00000004859	0.882648	6.36443	8.16379	0.0042735	0.102436	zinc finger NFX1-type containing 1 [Source:HGNC Symbol;Acc:HGNC:29271]	20	ZNFX1	ZNFX1	ZNFX1
ENSGALG00000011096	0.734714	5.97331	8.16188	0.00427801	0.102436	ATP binding cassette subfamily B member 10 [Source:HGNC Symbol;Acc:HGNC:41]	3	ABCB10		ABCB10
ENSGALG00000030406	0.399947	5.73499	8.15875	0.0042854	0.102436	CDP-diacylglycerol synthase 2 [Source:HGNC Symbol;Acc:HGNC:1801]	22	CDS2	CDS2	CDS2
ENSGALG00000003879	-0.456267	4.95375	8.15519	0.0042938	0.102444	major facilitator superfamily domain containing 2A [Source:HGNC Symbol;Acc:HGNC:25897]	23	MFSD2A	MFSD2A	MFSD2A
ENSGALG00000038943	0.609755	4.84488	8.14577	0.00431616	0.102783		26	RASSF5	RASSF5
ENSGALG00000033522	-0.483659	4.28725	8.13678	0.00433762	0.1031		27		AOC3
ENSGALG00000016375	0.701189	7.68945	8.12806	0.00435854	0.103403	phosphate regulating endopeptidase homolog, X-linked [Source:RefSeq peptide;Acc:NP_001186206]	1	PHEX	PHEX
ENSGALG00000016739	0.464447	8.18207	8.12169	0.00437388	0.103572	HECT and RLD domain containing E3 ubiquitin protein ligase 2 [Source:HGNC Symbol;Acc:HGNC:4868]	1	HERC2	HERC2	HERC2
ENSGALG00000004804	1.26654	7.25085	8.10184	0.00442204	0.104517	transglutaminase 3 [Source:HGNC Symbol;Acc:HGNC:11779]	20	TGM3		TGM3
ENSGALG00000009520	0.664345	3.5637	8.09717	0.00443344	0.104579	membrane associated ring-CH-type finger 1 [Source:HGNC Symbol;Acc:HGNC:26077]	4	MARCH1	MARCH1	MARCH1
ENSGALG00000046204	-0.921876	3.38474	8.0924	0.00444512	0.104579	R3H domain containing like [Source:HGNC Symbol;Acc:HGNC:16249]	20	R3HDML	R3HDML	R3HDML
ENSGALG00000030964	-0.631413	3.13872	8.09064	0.00444945	0.104579	leucine rich repeat containing 20 [Source:HGNC Symbol;Acc:HGNC:23421]	6	LRRC20	LRRC20	LRRC20
ENSGALG00000030380	1.11431	1.8757	8.08659	0.00445941	0.104618		AADN04000612.1		MRGPRH
ENSGALG00000034346	-0.538643	5.94543	8.08148	0.00447199	0.104719	retinol dehydrogenase 10 (all-trans) [Source:HGNC Symbol;Acc:HGNC:19975]	2	RDH10	RDH10	RDH10
ENSGALG00000017089	0.560244	3.81488	8.07317	0.00449256	0.104975	solute carrier family 46 member 3 [Source:HGNC Symbol;Acc:HGNC:27501]	1	SLC46A3	SLC46A3	SLC46A3
ENSGALG00000034025	1.12942	1.63418	8.06991	0.00450064	0.104975	Acid-sensing ion channel 1 [Source:UniProtKB/Swiss-Prot;Acc:Q1XA76]	33	ASIC1	ACCN2
ENSGALG00000015286	0.410411	6.93693	8.06701	0.00450784	0.104975	sestrin 1 [Source:HGNC Symbol;Acc:HGNC:21595]	3	SESN1	SESN1	SESN1
ENSGALG00000041346	0.425771	8.13673	8.05892	0.00452803	0.105018	C-X-C motif chemokine ligand 12 [Source:HGNC Symbol;Acc:HGNC:10672]	6	SDF1	CXCL12
ENSGALG00000027407	1.1059	1.35393	8.05698	0.00453287	0.105018	G protein-coupled receptor 132 [Source:HGNC Symbol;Acc:HGNC:17482]	5	GPR132	GPR132	GPR132
ENSGALG00000008953	0.764862	3.31538	8.0563	0.00453458	0.105018	aminoadipate-semialdehyde synthase [Source:HGNC Symbol;Acc:HGNC:17366]	1	AASS	AASS	AASS
ENSGALG00000017092	0.453242	6.20431	8.05032	0.00454957	0.105172	PAN3 poly(A) specific ribonuclease subunit [Source:HGNC Symbol;Acc:HGNC:29991]	1	PAN3		PAN3
ENSGALG00000033002	-0.455931	6.72255	8.04546	0.00456178	0.105262	solute carrier family 7 member 3 [Source:HGNC Symbol;Acc:HGNC:11061]	4	SLC7A3	SLC7A3	SLC7A3
ENSGALG00000004378	0.477302	4.69955	8.03364	0.00459166	0.105545	ankyrin repeat and SOCS box containing 6 [Source:HGNC Symbol;Acc:HGNC:17181]	17	ASB6	ASB6	ASB6
ENSGALG00000001992	-0.550571	9.52781	8.03059	0.00459939	0.105545	Pyruvate kinase PKM [Source:UniProtKB/Swiss-Prot;Acc:P00548]	10	PKM	PKM	PKM
ENSGALG00000036093	0.581207	4.91794	8.02815	0.00460559	0.105545	protein tyrosine phosphatase, non-receptor type 7 [Source:HGNC Symbol;Acc:HGNC:9659]	26	PTPN7	PTPN7	PTPN7
ENSGALG00000016475	1.96132	0.907722	8.02743	0.0046074	0.105545		3		LINC00954
ENSGALG00000021634	-0.419696	6.09759	8.01315	0.00464388	0.106188	MAP7 domain containing 1 [Source:HGNC Symbol;Acc:HGNC:25514]	23	MAP7D1	MAP7D1	MAP7D1
ENSGALG00000015849	-0.606232	6.01951	8.0066	0.00466071	0.10638	NADP-dependent malic enzyme [Source:RefSeq peptide;Acc:NP_989634]	3	ME1	ME1
ENSGALG00000016767	-0.660109	4.18599	8.00143	0.00467403	0.106492		1
ENSGALG00000044763	1.47321	1.16242	7.99676	0.00468611	0.106575	G protein-coupled receptor 82 [Source:HGNC Symbol;Acc:HGNC:4533]	1	GPR82	GPR82	GPR82
ENSGALG00000012821	-0.565281	5.26866	7.98353	0.00472047	0.107124	Tubulin beta-2 chain [Source:UniProtKB/Swiss-Prot;Acc:P32882]	2		TUBB2B
ENSGALG00000030781	0.520447	10.1282	7.98096	0.0047272	0.107124	Carbonic anhydrase 2 [Source:UniProtKB/Swiss-Prot;Acc:P07630]	2	CA2	CA2
ENSGALG00000004386	-1.06879	6.18412	7.96413	0.00477134	0.107931	Transcription factor SOX-9 [Source:UniProtKB/Swiss-Prot;Acc:P48434]	18	SOX9	SOX9	SOX9
ENSGALG00000007924	0.412605	6.34528	7.94512	0.00482172	0.108876	serine/threonine kinase 17b [Source:HGNC Symbol;Acc:HGNC:11396]	7	STK17B	STK17B	STK17B
ENSGALG00000005884	-0.506339	5.21383	7.93016	0.00486175	0.109553		2		LOC420419
ENSGALG00000039245	0.953583	2.45419	7.92641	0.00487182	0.109553		1
ENSGALG00000015428	-0.727471	7.25857	7.92274	0.00488172	0.109553	pleckstrin and Sec7 domain containing 3 [Source:HGNC Symbol;Acc:HGNC:19093]	Z	PSD3	PSD3	PSD3
ENSGALG00000006054	0.978345	1.79098	7.92103	0.00488635	0.109553	calcitonin gene-related peptide isoform 3 preproprotein [Source:RefSeq peptide;Acc:NP_001258895]	5	CALCA	CALCA
ENSGALG00000015721	0.605008	6.66024	7.89657	0.00495286	0.11028	sushi, von Willebrand factor type A, EGF and pentraxin domain containing 1 [Source:HGNC Symbol;Acc:HGNC:15985]	Z	SVEP1	SVEP1	SVEP1
ENSGALG00000027716	1.20734	5.187	7.89607	0.00495422	0.11028		5		HPS5
ENSGALG00000029022	-1.00434	1.05848	7.89149	0.00496681	0.11028	neuronal PAS domain protein 3 [Source:HGNC Symbol;Acc:HGNC:19311]	5	NPAS3	NPAS3	NPAS3
ENSGALG00000034251	-0.426787	5.63388	7.88736	0.00497814	0.11028	solute carrier family 9 member A1 [Source:HGNC Symbol;Acc:HGNC:11071]	23	SLC9A1	SLC9A1	SLC9A1
ENSGALG00000042511	-0.661821	4.17476	7.88433	0.0049865	0.11028	protein kinase domain containing, cytoplasmic [Source:HGNC Symbol;Acc:HGNC:25123]	3	PKDCC		PKDCC
ENSGALG00000034986	-0.540312	5.3648	7.88377	0.00498803	0.11028		23
ENSGALG00000014236	0.636945	4.22309	7.88369	0.00498825	0.11028	ATPase phospholipid transporting 8A1 [Source:HGNC Symbol;Acc:HGNC:13531]	4	ATP8A1	ATP8A1	ATP8A1
ENSGALG00000014754	0.698873	4.65394	7.88358	0.00498856	0.11028		1
ENSGALG00000021542	-1.37124	0.86257	7.87913	0.00500086	0.110359	synuclein beta [Source:HGNC Symbol;Acc:HGNC:11140]	13	SNCB	SNCB	SNCB
ENSGALG00000044933	-0.452861	7.2887	7.87438	0.00501401	0.110457		9
ENSGALG00000003695	-0.643552	7.55249	7.86354	0.00504417	0.110928	multiple inositol-polyphosphate phosphatase 1 [Source:HGNC Symbol;Acc:HGNC:7102]	6	MINPP1	MINPP1	MINPP1
ENSGALG00000040493	1.98287	2.99123	7.82473	0.00515361	0.113077	pleiotrophin [Source:HGNC Symbol;Acc:HGNC:9630]	1	PTN	PTN	PTN
ENSGALG00000031450	0.842858	2.56937	7.82256	0.00515979	0.113077	myosin VIIA [Source:HGNC Symbol;Acc:HGNC:7606]	1	MYO7A		MYO7A
ENSGALG00000008537	-0.444942	4.78698	7.8149	0.00518173	0.113362		9		EPHB3
ENSGALG00000013722	-0.682237	3.90827	7.80886	0.00519906	0.113498	semaphorin 3B [Source:HGNC Symbol;Acc:HGNC:10724]	12	SEMA3B		SEMA3B
ENSGALG00000005203	-0.474109	4.3332	7.80475	0.00521092	0.113498	olfactomedin 3 [Source:HGNC Symbol;Acc:HGNC:17990]	8	OLFM3	OLFM3	OLFM3
ENSGALG00000033012	-0.809188	3.43376	7.8031	0.00521568	0.113498	sprouty RTK signaling antagonist 4 [Source:HGNC Symbol;Acc:HGNC:15533]	13	SPRY4	SPRY4
ENSGALG00000014069	-0.47563	6.26893	7.80026	0.00522388	0.113498	tumor protein p53 inducible protein 11 [Source:HGNC Symbol;Acc:HGNC:16842]	5	TP53I11	TP53I11	TP53I11
ENSGALG00000031597	0.999686	11.1626	7.79006	0.00525346	0.113945	Hemoglobin subunit alpha-D [Source:UniProtKB/Swiss-Prot;Acc:P02001]	14	HBAD	HBAD
ENSGALG00000015363	0.514006	5.05723	7.78203	0.00527685	0.114256		1		HJURP
ENSGALG00000042587	0.686598	3.75322	7.77322	0.00530266	0.114619		13		LOC100857928
ENSGALG00000003841	0.912199	1.75805	7.76022	0.00534096	0.11525	diacylglycerol kinase kappa [Source:HGNC Symbol;Acc:HGNC:32395]	4	DGKK		DGKK
ENSGALG00000005248	0.520929	4.73782	7.75472	0.00535724	0.115404	cell division cycle 14A [Source:HGNC Symbol;Acc:HGNC:1718]	8	CDC14A	CDC14A	CDC14A
ENSGALG00000032313	-0.428968	7.42966	7.7513	0.0053674	0.115426	KDEL endoplasmic reticulum protein retention receptor 3 [Source:HGNC Symbol;Acc:HGNC:6306]	1	KDELR3	KDELR3	KDELR3
ENSGALG00000046647	0.422839	6.95125	7.73543	0.00541478	0.116051		AADN04013191.1
ENSGALG00000027983	-0.441218	5.20724	7.73542	0.00541479	0.116051	tyrosine kinase non receptor 2 [Source:HGNC Symbol;Acc:HGNC:19297]	9	TNK2	TNK2	TNK2
ENSGALG00000026077	-0.551458	9.42168	7.72879	0.0054347	0.116281	aldolase, fructose-bisphosphate C [Source:HGNC Symbol;Acc:HGNC:418]	19	ALDOC	ALDOC	ALDOC
ENSGALG00000032598	-0.805706	3.27864	7.72545	0.00544478	0.116299	myosin IA [Source:HGNC Symbol;Acc:HGNC:7595]	33	MYO1A	MYO1A	MYO1A
ENSGALG00000042422	-0.735011	3.11743	7.71467	0.00547738	0.116798	Gallus gallus GLI family zinc finger 1 (GLI1), mRNA. [Source:RefSeq mRNA;Acc:NM_001305245]	KQ759484.1	GLI1	GLI1
ENSGALG00000008933	0.716399	3.39631	7.70853	0.00549604	0.116881	caspase 7 [Source:HGNC Symbol;Acc:HGNC:1508]	6	CASP7	CASP7	CASP7
ENSGALG00000037754	-0.435576	5.36411	7.70731	0.00549975	0.116881		1
ENSGALG00000039553	-0.437999	5.65663	7.7016	0.00551717	0.116953	sulfatase 1 [Source:HGNC Symbol;Acc:HGNC:20391]	2	SULF1	SULF1	SULF1
ENSGALG00000013371	0.959356	1.86336	7.69649	0.00553284	0.116953	sphingosine-1-phosphate receptor 4 [Source:HGNC Symbol;Acc:HGNC:3170]	28	S1PR4	S1PR4	S1PR4
ENSGALG00000004257	-0.918147	2.43936	7.69471	0.0055383	0.116953	tetraspanin 15 [Source:HGNC Symbol;Acc:HGNC:23298]	6	TSPAN15	TSPAN15	TSPAN15
ENSGALG00000004270	-0.732663	7.53262	7.69412	0.00554011	0.116953	Retinal dehydrogenase 2 [Source:UniProtKB/Swiss-Prot;Acc:O93344]	10	ALDH1A2	ALDH1A2
ENSGALG00000006104	-1.1365	0.852061	7.68354	0.00557268	0.117444	ADAMTS like 3 [Source:HGNC Symbol;Acc:HGNC:14633]	10	ADAMTSL3	ADAMTSL3	ADAMTSL3
ENSGALG00000041611	0.491363	4.84583	7.67911	0.00558636	0.117537		23
ENSGALG00000002544	-0.488919	4.58924	7.66145	0.00564131	0.118496	protocadherin 12 [Source:HGNC Symbol;Acc:HGNC:8657]	13	PCDH12	PCDH12	PCDH12
ENSGALG00000045168	0.423985	6.18047	7.65725	0.00565446	0.118575		1		KIAA1551
ENSGALG00000015211	-0.414347	5.69269	7.64295	0.00569946	0.119128	dystrobrevin alpha [Source:HGNC Symbol;Acc:HGNC:3057]	2	DTNA	DTNA	DTNA
ENSGALG00000046326	1.03508	3.67877	7.64289	0.00569966	0.119128	interleukin 1 receptor type 2 [Source:HGNC Symbol;Acc:HGNC:5994]	1	IL1R2	IL1R2	IL1R2
ENSGALG00000041643	-0.491977	5.38151	7.63697	0.00571839	0.119201	Nuclear factor 1 C-type [Source:UniProtKB/Swiss-Prot;Acc:P17926]	28	cNFI-C	NFIC
ENSGALG00000009433	-0.46288	5.24251	7.63582	0.00572202	0.119201	BCL2 associated athanogene 3 [Source:HGNC Symbol;Acc:HGNC:939]	6	BAG3	BAG3	BAG3
ENSGALG00000035717	-0.715969	9.77085	7.62722	0.00574939	0.119574		21
ENSGALG00000042471	0.84857	2.2771	7.60902	0.0058077	0.120451		1		IL2RA
ENSGALG00000008306	0.833707	5.2639	7.60812	0.00581059	0.120451	fibrinogen like 2 [Source:HGNC Symbol;Acc:HGNC:3696]	1	FGL2	FGL2	FGL2
ENSGALG00000041687	-0.500108	7.71836	7.59713	0.00584611	0.120989	sterol regulatory element binding transcription factor 2 [Source:HGNC Symbol;Acc:HGNC:11290]	1	SREBF2	SREBF2	SREBF2
ENSGALG00000036240	-0.841054	3.23841	7.57857	0.00590661	0.122041	A-kinase anchoring protein 12 [Source:HGNC Symbol;Acc:HGNC:370]	3	AKAP12	AKAP12	AKAP12
ENSGALG00000042317	-0.486748	4.46279	7.57116	0.00593098	0.122219	purinergic receptor P2Y2 [Source:HGNC Symbol;Acc:HGNC:8541]	1	P2RY2	P2RY2	P2RY2
ENSGALG00000030268	0.378791	6.72103	7.57006	0.00593457	0.122219	natural killer cell triggering receptor [Source:HGNC Symbol;Acc:HGNC:7833]	2	NKTR	NKTR	NKTR
ENSGALG00000002375	-0.499859	6.75865	7.56528	0.00595033	0.122345	notch 1 [Source:HGNC Symbol;Acc:HGNC:7881]	17	NOTCH1	NOTCH1	NOTCH1
ENSGALG00000016262	1.02286	1.82159	7.55695	0.00597791	0.122712	X-linked Kx blood group [Source:HGNC Symbol;Acc:HGNC:12811]	1	XK	XK	XK
ENSGALG00000008865	0.553223	4.88873	7.54856	0.00600579	0.123085	aminolevulinate dehydratase [Source:HGNC Symbol;Acc:HGNC:395]	17	ALAD	ALAD	ALAD
ENSGALG00000017186	0.466206	7.44317	7.51887	0.00610561	0.124928		1		BIRC2
ENSGALG00000029674	-0.464416	5.48492	7.51018	0.00613512	0.125329		19		POM121
ENSGALG00000007448	-0.872306	2.45787	7.50347	0.00615801	0.125594	sprouty RTK signaling antagonist 3 [Source:HGNC Symbol;Acc:HGNC:11271]	4	SPRY3	SPRY3	SPRY3
ENSGALG00000043030	-1.16123	1.01775	7.45876	0.00631286	0.128503		10
ENSGALG00000030319	-0.701175	3.08823	7.45644	0.00632099	0.128503		6
ENSGALG00000011489	0.970466	1.67832	7.43952	0.00638069	0.129508	T brachyury transcription factor [Source:HGNC Symbol;Acc:HGNC:11515]	3	T	T	T
ENSGALG00000005901	0.496057	4.2925	7.43575	0.00639406	0.129572	protein-L-isoaspartate (D-aspartate) O-methyltransferase domain containing 2 [Source:HGNC Symbol;Acc:HGNC:15882]	20	PCMTD2		PCMTD2
ENSGALG00000007582	-0.40688	7.34823	7.4238	0.00643667	0.130227	dihydropyrimidinase like 3 [Source:HGNC Symbol;Acc:HGNC:3015]	13	DPYSL3	DPYSL3	DPYSL3
ENSGALG00000036972	-0.556433	3.42727	7.41823	0.00645665	0.130422		11
ENSGALG00000043234	0.928061	12.1226	7.39571	0.00653796	0.131853	Hemoglobin subunit alpha-A [Source:UniProtKB/Swiss-Prot;Acc:P01994]	14	HBAA	HBAA
ENSGALG00000006725	-0.957067	12.3897	7.39286	0.00654833	0.131853	aggrecan [Source:HGNC Symbol;Acc:HGNC:319]	10	ACAN	ACAN	ACAN
ENSGALG00000023379	0.631911	3.28685	7.38333	0.00658311	0.132342	coagulation factor II thrombin receptor like 2 [Source:HGNC Symbol;Acc:HGNC:3539]	Z	F2RL2	F2RL2	F2RL2
ENSGALG00000031590	-0.707907	2.78714	7.37011	0.0066317	0.133108	beta-1,3-glucuronyltransferase 2 [Source:HGNC Symbol;Acc:HGNC:922]	3	B3GAT2	B3GAT2	B3GAT2
ENSGALG00000012265	-0.40381	6.26494	7.35172	0.00669985	0.134262	MICAL like 1 [Source:HGNC Symbol;Acc:HGNC:29804]	1	MICALL1	MICALL1	MICALL1
ENSGALG00000005257	0.596028	9.14447	7.34622	0.00672039	0.134461		8		VCAM1
ENSGALG00000033932	0.581446	8.42512	7.34024	0.00674278	0.134696		16	BF1	BF1
ENSGALG00000031786	0.891149	4.08952	7.32786	0.00678938	0.135318	biliverdin reductase A [Source:HGNC Symbol;Acc:HGNC:1062]	2	BLVRA	BLVRA	BLVRA
ENSGALG00000002138	-0.440608	4.77205	7.32628	0.00679534	0.135318	hyaluronoglucosaminidase 2 [Source:HGNC Symbol;Acc:HGNC:5321]	12	HYAL2	HYAL2	HYAL2
ENSGALG00000003562	-0.720719	4.4249	7.30985	0.00685776	0.136346	neuronal pentraxin 2 [Source:HGNC Symbol;Acc:HGNC:7953]	14	NPTX2	NPTX2	NPTX2
ENSGALG00000029381	0.662728	6.50289	7.29867	0.00690057	0.136899		16	TAP2	TAP2
ENSGALG00000034348	0.432924	6.40786	7.29695	0.00690719	0.136899	ATPase family, AAA domain containing 2 [Source:HGNC Symbol;Acc:HGNC:30123]	2	ATAD2	ATAD2	ATAD2
ENSGALG00000040474	0.421823	5.65044	7.29052	0.00693195	0.137175		20		ITCH
ENSGALG00000019696	0.861688	7.71503	7.2625	0.00704094	0.13891	Cathelicidin-2 [Source:UniProtKB/Swiss-Prot;Acc:Q2IAL7]	2	CATHL2	CATH2
ENSGALG00000010642	0.425456	5.82812	7.261	0.00704681	0.13891	Interferon regulatory factor 2 [Source:UniProtKB/Swiss-Prot;Acc:Q98925]	4	IRF2	IRF2	IRF2
ENSGALG00000040226	-0.966218	4.51951	7.25952	0.00705262	0.13891		18
ENSGALG00000044778	1.58877	3.56524	7.24366	0.00711516	0.139924		1
ENSGALG00000015069	-0.395252	5.09033	7.23791	0.00713801	0.140156	beta-1,4-galactosyltransferase 4 [Source:HGNC Symbol;Acc:HGNC:927]	1	B4GALT4	B4GALT4	B4GALT4
ENSGALG00000008005	0.431092	5.86833	7.22237	0.00720006	0.141155	family with sequence similarity 65 member C [Source:HGNC Symbol;Acc:HGNC:16168]	20	FAM65C	FAM65C	FAM65C
ENSGALG00000043676	0.497448	5.12487	7.21886	0.00721414	0.141212	coiled-coil-helix-coiled-coil-helix domain containing 7 [Source:HGNC Symbol;Acc:HGNC:28314]	2	CHCHD7	CHCHD7	CHCHD7
ENSGALG00000044155	0.688984	5.21797	7.21555	0.00722746	0.141254		1
ENSGALG00000043021	1.07448	1.64437	7.19796	0.00729865	0.142399	HORMA domain containing 1 [Source:HGNC Symbol;Acc:HGNC:25245]	25	HORMAD1		HORMAD1
ENSGALG00000009943	0.432472	6.08477	7.19552	0.00730858	0.142399	family with sequence similarity 117 member A [Source:HGNC Symbol;Acc:HGNC:24179]	27	FAM117A		FAM117A
ENSGALG00000015404	0.900377	2.5079	7.19261	0.00732046	0.142411		2		KIF20AL
ENSGALG00000036539	-0.412505	5.7802	7.18842	0.00733755	0.142476	ephrin B1 [Source:HGNC Symbol;Acc:HGNC:3226]	4	EFNB1	EFNB1	EFNB1
ENSGALG00000039193	-0.41753	5.57221	7.18628	0.00734633	0.142476	agrin [Source:HGNC Symbol;Acc:HGNC:329]	21	AGRN	AGRN	AGRN
ENSGALG00000040351	0.590131	3.89635	7.17966	0.00737347	0.142783		AADN04000710.1
ENSGALG00000005551	-0.572728	5.69095	7.16573	0.00743095	0.143676	dickkopf WNT signaling pathway inhibitor 3 [Source:HGNC Symbol;Acc:HGNC:2893]	5	DKK3	DKK3	DKK3
ENSGALG00000011434	0.664367	3.86952	7.15896	0.00745905	0.144	Natural resistance-associated macrophage protein 1 [Source:UniProtKB/Swiss-Prot;Acc:P51027]	7	SLC11A1	SLC11A1	SLC11A1
ENSGALG00000030712	-0.959023	13.7273	7.15236	0.00748652	0.14431		AADN04000776.1
ENSGALG00000004418	1.03715	2.728	7.14866	0.00750198	0.144387	somatostatin receptor 2 [Source:HGNC Symbol;Acc:HGNC:11331]	18	SSTR2	SSTR2	SSTR2
ENSGALG00000027056	0.779031	3.15477	7.12387	0.00760643	0.145973		1
ENSGALG00000014603	1.41352	5.44866	7.12363	0.00760743	0.145973	complement C1s [Source:HGNC Symbol;Acc:HGNC:1247]	1	C1S	C1S	C1S
ENSGALG00000014978	0.559226	6.99759	7.11366	0.00764987	0.146565		Z		IQGAP2
ENSGALG00000041477	-0.399517	5.59008	7.1082	0.00767322	0.14679		17
ENSGALG00000016964	1.26083	5.22902	7.09065	0.00774872	0.14801	epithelial stromal interaction 1 [Source:HGNC Symbol;Acc:HGNC:16465]	1	EPSTI1	EPSTI1	EPSTI1
ENSGALG00000014178	-0.72602	3.10428	7.08689	0.00776498	0.148097	signal peptide, CUB domain and EGF like domain containing 1 [Source:HGNC Symbol;Acc:HGNC:13441]	1	SCUBE1	SCUBE1	SCUBE1
ENSGALG00000014716	0.441184	7.23607	7.08127	0.00778939	0.148339	interleukin 6 signal transducer [Source:HGNC Symbol;Acc:HGNC:6021]	Z	IL6ST	IL6ST	IL6ST
ENSGALG00000028696	0.379967	5.38947	7.07486	0.0078173	0.148646		5	FTD	FTL
ENSGALG00000039935	-1.00055	0.954539	7.07134	0.00783266	0.148715	phosphodiesterase 1C [Source:HGNC Symbol;Acc:HGNC:8776]	2	PDE1C	PDE1C	PDE1C
ENSGALG00000032589	-0.953422	3.90982	7.06055	0.00787998	0.149389		AADN04012754.1
ENSGALG00000030587	-0.372434	6.29462	7.03242	0.00800472	0.151342		3		LOC421441
ENSGALG00000026471	-0.57918	5.49392	7.03109	0.00801068	0.151342	cysteine rich protein 2 [Source:HGNC Symbol;Acc:HGNC:2361]	8	CRIP2	CRIP2	CRIP2
ENSGALG00000024449	-0.611502	3.9398	7.02925	0.00801891	0.151342	receptor activity modifying protein 2 [Source:HGNC Symbol;Acc:HGNC:9844]	27	RAMP2	RAMP2	RAMP2
ENSGALG00000041969	-0.462804	6.86196	7.01826	0.00806824	0.152046	MTSS1, I-BAR domain containing [Source:HGNC Symbol;Acc:HGNC:20443]	2	MTSS1	MTSS1	MTSS1
ENSGALG00000035075	0.719022	5.81154	7.00726	0.008118	0.152693	antigen peptide transporter 1 [Source:RefSeq peptide;Acc:NP_001129440]	16	TAP1	TAP1
ENSGALG00000008365	1.01405	3.27735	7.00435	0.00813119	0.152693	Gallus gallus cholinergic receptor, muscarinic 4 (CHRM4), mRNA. [Source:RefSeq mRNA;Acc:NM_001031191]	5	CHRM4	CHRM4
ENSGALG00000012056	0.654476	3.87237	7.00268	0.0081388	0.152693		1		GRAP2
ENSGALG00000028536	0.564022	5.76131	6.99756	0.00816208	0.152695	macrophage expressed 1 [Source:HGNC Symbol;Acc:HGNC:29619]	5	MPEG1	MPEG1	MPEG1
ENSGALG00000033118	0.841441	3.01994	6.99653	0.0081668	0.152695	family with sequence similarity 83 member H [Source:HGNC Symbol;Acc:HGNC:24797]	2	FAM83H	LOC101750205	FAM83H
ENSGALG00000019147	0.958178	5.25655	6.9947	0.00817514	0.152695		1		LOC418667
ENSGALG00000005503	-0.624624	5.50448	6.98681	0.00821124	0.153143	WAP four-disulfide core domain protein 1 [Source:UniProtKB/Swiss-Prot;Acc:Q8JG33]	11	WFDC1	WFDC1	WFDC1
ENSGALG00000005986	-0.42465	5.02068	6.97795	0.008252	0.153677	tubby bipartite transcription factor [Source:HGNC Symbol;Acc:HGNC:12406]	5	TUB	TUB	TUB
ENSGALG00000013102	-0.606812	4.16449	6.97461	0.00826741	0.153737	cordon-bleu WH2 repeat protein [Source:HGNC Symbol;Acc:HGNC:22199]	2	COBL	COBL	COBL
ENSGALG00000038758	-0.448112	8.45649	6.95907	0.00833956	0.154726	matrix metallopeptidase 15 [Source:HGNC Symbol;Acc:HGNC:7161]	11	MMP15	MMP15	MMP15
ENSGALG00000012061	1.12303	2.11821	6.95789	0.00834505	0.154726		7		GPD1L2
ENSGALG00000024272	1.07633	6.50271	6.94613	0.00840009	0.155518	Protein MRP-126 [Source:UniProtKB/Swiss-Prot;Acc:P28318]	25	S100A8	S100A9	S100A8
ENSGALG00000037629	0.639035	6.40504	6.94167	0.00842103	0.155678		2
ENSGALG00000045597	1.05401	2.41672	6.93837	0.00843662	0.155739		AADN04017115.1
ENSGALG00000027707	-1.1728	0.416126	6.91272	0.00855845	0.157752	endothelial cell specific molecule 1 [Source:HGNC Symbol;Acc:HGNC:3466]	Z	ESM1	ESM1	ESM1
ENSGALG00000008609	-0.420624	7.80576	6.91018	0.00857064	0.157752	protein tyrosine kinase 7 (inactive) [Source:HGNC Symbol;Acc:HGNC:9618]	3	PTK7	PTK7	PTK7
ENSGALG00000043606	0.511782	3.92096	6.90391	0.00860073	0.15803		KQ759573.1
ENSGALG00000027534	-0.610842	7.09647	6.90184	0.00861073	0.15803		13
ENSGALG00000025977	-0.4208	5.6303	6.89517	0.00864288	0.15821	growth arrest and DNA damage inducible alpha [Source:HGNC Symbol;Acc:HGNC:4095]	8	GADD45A	GADD45A	GADD45A
ENSGALG00000041414	-0.700684	3.23093	6.89462	0.00864554	0.15821		1
ENSGALG00000009723	-0.447161	4.71184	6.88366	0.00869873	0.158946	formin 1 [Source:HGNC Symbol;Acc:HGNC:3768]	5	FMN1	FMN1	FMN1
ENSGALG00000013747	0.516582	4.1384	6.88116	0.0087109	0.158946	T-cell activation RhoGTPase activating protein [Source:HGNC Symbol;Acc:HGNC:15669]	3	TAGAP	TAGAP	TAGAP
ENSGALG00000016801	-0.398864	6.59299	6.87821	0.00872531	0.158979	UDP-glucuronate decarboxylase 1 [Source:HGNC Symbol;Acc:HGNC:17729]	1	UXS1	UXS1	UXS1
ENSGALG00000016313	0.365321	5.62774	6.87189	0.00875619	0.159312	glutamate-cysteine ligase catalytic subunit [Source:HGNC Symbol;Acc:HGNC:4311]	3	GCLC	GCLC	GCLC
ENSGALG00000025764	-0.415118	8.1808	6.86904	0.00877019	0.159338	FK506 binding protein 10 [Source:HGNC Symbol;Acc:HGNC:18169]	27	FKBP10	FKBP10	FKBP10
ENSGALG00000045319	0.775023	4.87381	6.84384	0.00889473	0.161082		20
ENSGALG00000017106	1.12362	2.55858	6.84349	0.00889648	0.161082	ATPase phospholipid transporting 8A2 [Source:HGNC Symbol;Acc:HGNC:13533]	1	ATP8A2	ATP8A2	ATP8A2
ENSGALG00000014127	0.734459	2.9254	6.8419	0.00890443	0.161082	TXK tyrosine kinase [Source:HGNC Symbol;Acc:HGNC:12434]	4	TXK	TXK	TXK
ENSGALG00000019768	-0.46236	5.50246	6.83528	0.00893745	0.161233	acyl-CoA synthetase family member 2 [Source:HGNC Symbol;Acc:HGNC:26101]	18	ACSF2	ACSF2	ACSF2
ENSGALG00000039609	0.556748	4.04599	6.83512	0.00893826	0.161233		15
ENSGALG00000035563	-0.482024	4.65406	6.82793	0.00897434	0.161653	USP6 N-terminal like [Source:HGNC Symbol;Acc:HGNC:16858]	1	USP6NL	USP6NL	USP6NL
ENSGALG00000008162	0.405071	5.30106	6.82048	0.00901183	0.162052	F-box DNA helicase 1 [Source:UniProtKB/Swiss-Prot;Acc:F1ND48]	1	FBXO18	FBXO18	FBXO18
ENSGALG00000011875	0.788943	2.06111	6.81605	0.00903423	0.162052	transient receptor potential cation channel subfamily C member 3 [Source:HGNC Symbol;Acc:HGNC:12335]	4	TRPC3	TRPC3	TRPC3
ENSGALG00000003217	0.804511	3.33809	6.81247	0.00905233	0.162052	lipopolysaccharide induced TNF factor [Source:HGNC Symbol;Acc:HGNC:16841]	14	LITAF	LITAF	LITAF
ENSGALG00000009360	-0.610085	7.31378	6.8071	0.00907962	0.162052	calpain 2 [Source:HGNC Symbol;Acc:HGNC:1479]	3	CAPN2	CAPN2	CAPN2
ENSGALG00000008409	0.515949	6.24125	6.80662	0.00908204	0.162052		6		GSTO1
ENSGALG00000006025	-1.50518	0.419146	6.80644	0.00908295	0.162052		2		XIRP1
ENSGALG00000015908	-0.53241	9.81359	6.8031	0.00909999	0.162052	collagen type XII alpha 1 chain [Source:HGNC Symbol;Acc:HGNC:2188]	3	COL12A1	COL12A1	COL12A1
ENSGALG00000003163	-0.47578	4.3596	6.8013	0.00910913	0.162052	G protein subunit alpha o1 [Source:HGNC Symbol;Acc:HGNC:4389]	11	GNAO1	GNAO1	GNAO1
ENSGALG00000007418	0.589132	6.13061	6.80078	0.0091118	0.162052		24		CD3D
ENSGALG00000003527	0.411649	5.07746	6.78687	0.00918308	0.16309	arrestin domain containing 2 [Source:HGNC Symbol;Acc:HGNC:25225]	28	ARRDC2	ARRDC2	ARRDC2
ENSGALG00000007675	1.29909	0.324235	6.78133	0.00921164	0.163284	C-X-C motif chemokine receptor 5 [Source:HGNC Symbol;Acc:HGNC:1060]	24	CXCR5	CXCR5	CXCR5
ENSGALG00000044226	0.868441	2.36429	6.77974	0.00921985	0.163284		AADN04004208.1
ENSGALG00000015293	-0.506261	6.02113	6.77354	0.0092519	0.163623	transmembrane protein 45A [Source:HGNC Symbol;Acc:HGNC:25480]	1	TMEM45A	TMEM45A	TMEM45A
ENSGALG00000043725	-0.504308	8.07865	6.76225	0.00931061	0.164413	piezo type mechanosensitive ion channel component 1 [Source:HGNC Symbol;Acc:HGNC:28993]	11	PIEZO1	FAM38A	PIEZO1
ENSGALG00000036518	-0.591587	4.51196	6.7581	0.00933232	0.164413		KQ759582.1
ENSGALG00000000362	-0.404651	6.31679	6.75748	0.00933558	0.164413		26
ENSGALG00000034119	-0.866425	8.50994	6.74849	0.00938273	0.164614	collagen type XV alpha 1 chain [Source:HGNC Symbol;Acc:HGNC:2192]	2	COL15A1	COL15A1	COL15A1
ENSGALG00000013073	-0.640694	3.42533	6.74781	0.0093863	0.164614	uridine phosphorylase 1 [Source:HGNC Symbol;Acc:HGNC:12576]	2	UPP1	UPP1	UPP1
ENSGALG00000015568	0.64162	3.14883	6.74383	0.00940725	0.164614		4		SH3TC1
ENSGALG00000017079	0.363951	6.6993	6.74218	0.00941598	0.164614	ubiquitin specific peptidase like 1 [Source:HGNC Symbol;Acc:HGNC:20294]	1	USPL1	USPL1	USPL1
ENSGALG00000008700	0.404664	7.80507	6.74116	0.00942131	0.164614	programmed cell death protein 4 [Source:RefSeq peptide;Acc:NP_989635]	6	PDCD4	PDCD4	PDCD4
ENSGALG00000001231	0.405989	5.21586	6.74045	0.00942511	0.164614	SAM and HD domain containing deoxynucleoside triphosphate triphosphohydrolase 1 [Source:HGNC Symbol;Acc:HGNC:15925]	20	SAMHD1	SAMHD1	SAMHD1
ENSGALG00000010149	0.475191	5.91812	6.73283	0.00946545	0.16509	cap methyltransferase 1 [Source:HGNC Symbol;Acc:HGNC:21077]	3	CMTR1		CMTR1
ENSGALG00000039872	-0.558567	3.61271	6.72237	0.00952112	0.165833	PDZ and LIM domain protein 4 [Source:UniProtKB/Swiss-Prot;Acc:Q9PW72]	13	PDLIM4	PDLIM4
ENSGALG00000009929	2.06469	2.60197	6.71869	0.00954075	0.165871	sclerostin [Source:HGNC Symbol;Acc:HGNC:13771]	27	SOST	SOST	SOST
ENSGALG00000002631	-0.512714	4.31983	6.71705	0.00954955	0.165871	leucine rich repeat containing 75A [Source:HGNC Symbol;Acc:HGNC:32403]	19	LRRC75A	LRRC75A	LRRC75A
ENSGALG00000007716	-0.456328	3.9839	6.71386	0.00956665	0.165894	solute carrier family 37 member 4 [Source:HGNC Symbol;Acc:HGNC:4061]	24	SLC37A4	SLC37A4	SLC37A4
ENSGALG00000016348	0.391991	7.53797	6.71191	0.00957711	0.165894	Diamine acetyltransferase 1 [Source:UniProtKB/Swiss-Prot;Acc:Q8AXL1]	1	SAT1	SAT1
ENSGALG00000032097	1.69972	0.20367	6.70316	0.00962421	0.166482	T-box transcription factor TBX20 [Source:UniProtKB/Swiss-Prot;Acc:Q8UW76]	2	TBX20	TBX20
ENSGALG00000034456	-0.537656	7.55211	6.69356	0.00967618	0.167152	proline and arginine rich end leucine rich repeat protein [Source:HGNC Symbol;Acc:HGNC:9357]	26	PRELP	PRELP	PRELP
ENSGALG00000042828	0.880068	2.3597	6.69069	0.00969178	0.167193		AADN04012514.1		LOC107050978
ENSGALG00000033170	-0.452959	5.36955	6.67204	0.00979372	0.168543		2
ENSGALG00000002562	-0.423715	6.88211	6.67149	0.00979671	0.168543	ArfGAP with RhoGAP domain, ankyrin repeat and PH domain 3 [Source:HGNC Symbol;Acc:HGNC:24097]	13	ARAP3	ARAP3	ARAP3
ENSGALG00000016281	-0.603836	4.41333	6.66299	0.00984354	0.169119	dystrophin [Source:HGNC Symbol;Acc:HGNC:2928]	1	DMD	DMD	DMD
ENSGALG00000008696	0.949382	1.33797	6.66005	0.00985981	0.169137	WD repeat domain 63 [Source:HGNC Symbol;Acc:HGNC:30711]	8	WDR63	WDR63	WDR63
ENSGALG00000012761	0.826957	3.28638	6.65588	0.0098829	0.169137	DNA damage regulated autophagy modulator 1 [Source:HGNC Symbol;Acc:HGNC:25645]	1	DRAM1	DRAM1	DRAM1
ENSGALG00000010335	-0.405659	5.20236	6.65555	0.00988474	0.169137		8		PIK3R3
ENSGALG00000008691	0.544208	5.69848	6.64865	0.0099231	0.169564	sorting nexin-5 [Source:RefSeq peptide;Acc:NP_001006178]	3	SNX5	SNX5	SNX5
ENSGALG00000014262	-0.51004	5.28121	6.64428	0.00994747	0.169751	amyloid beta precursor protein binding family B member 2 [Source:HGNC Symbol;Acc:HGNC:582]	4	APBB2	APBB2	APBB2
ENSGALG00000007412	0.688271	3.05657	6.61395	0.0101183	0.172433	myelin protein zero like 2 [Source:HGNC Symbol;Acc:HGNC:3496]	24	MPZL2	MPZL2	MPZL2
ENSGALG00000002675	-1.09078	2.89796	6.60747	0.0101552	0.17274	signal peptide, CUB domain and EGF like domain containing 3 [Source:HGNC Symbol;Acc:HGNC:13655]	26	SCUBE3	SCUBE3	SCUBE3
ENSGALG00000041204	-0.496449	4.31392	6.60599	0.0101636	0.17274	Insulin-like growth factor 2 mRNA-binding protein 1 [Source:UniProtKB/Swiss-Prot;Acc:O42254]	27	IGF2BP1	IGF2BP1
ENSGALG00000014903	-0.622961	5.68631	6.60176	0.0101878	0.17292	integrin subunit alpha 2 [Source:HGNC Symbol;Acc:HGNC:6137]	Z	ITGA2	ITGA2	ITGA2
ENSGALG00000000209	-0.377033	6.47251	6.59385	0.0102332	0.173456	Major prion protein homolog [Source:UniProtKB/Swiss-Prot;Acc:P27177]	22	PRNP	PRNP	PRNP
ENSGALG00000041226	0.395292	6.32047	6.59002	0.0102552	0.173563		4		RRAGB
ENSGALG00000033507	0.414712	5.1195	6.58799	0.0102669	0.173563	phospholipase C gamma 2 [Source:HGNC Symbol;Acc:HGNC:9066]	11	PLCG2	PLCG2	PLCG2
ENSGALG00000007651	0.751962	8.22354	6.56364	0.0104084	0.175421	signal transducer and activator of transcription 1 [Source:HGNC Symbol;Acc:HGNC:11362]	7	STAT1	STAT1	STAT1
ENSGALG00000035856	0.388161	6.49955	6.56236	0.0104158	0.175421		25		CD48
ENSGALG00000004252	0.727794	4.41497	6.56136	0.0104217	0.175421		28		LOC420160
ENSGALG00000036496	-0.417894	8.11502	6.55719	0.0104461	0.175421	alpha-actinin-4 [Source:RefSeq peptide;Acc:NP_990457]	KQ759482.1	ACTN4	ACTN4
ENSGALG00000012659	-0.392279	8.22218	6.55718	0.0104462	0.175421	cytoskeleton associated protein 4 [Source:HGNC Symbol;Acc:HGNC:16991]	1	CKAP4		CKAP4
ENSGALG00000016690	1.26347	1.30542	6.54667	0.010508	0.176226		3		CYP2AC1
ENSGALG00000029296	-0.496798	4.39894	6.53005	0.0106067	0.177645	mannose phosphate isomerase [Source:HGNC Symbol;Acc:HGNC:7216]	10	MPI	MPI	MPI
ENSGALG00000028225	-0.404766	5.06942	6.52118	0.0106597	0.178297	solute carrier family 17 member 9 [Source:HGNC Symbol;Acc:HGNC:16192]	20	SLC17A9	SLC17A9	SLC17A9
ENSGALG00000004662	-0.463695	5.21055	6.51559	0.0106933	0.178621	Protein dispatched homolog 3 [Source:UniProtKB/Swiss-Prot;Acc:B9U3F2]	21	DISP3	DISP3	DISP3
ENSGALG00000010940	0.696283	4.33616	6.51093	0.0107213	0.178854	acyl-CoA synthetase short-chain family member 3 [Source:HGNC Symbol;Acc:HGNC:24723]	1	ACSS3	ACSS3	ACSS3
ENSGALG00000020488	-0.362769	5.44058	6.50338	0.010767	0.179379		5		C11orf24
ENSGALG00000012345	0.446109	4.56416	6.48817	0.0108595	0.180351	uronyl 2-sulfotransferase [Source:HGNC Symbol;Acc:HGNC:17223]	3	UST	UST	UST
ENSGALG00000042939	0.357342	7.23182	6.487	0.0108666	0.180351	hydroxymethylbilane synthase [Source:HGNC Symbol;Acc:HGNC:4982]	24	HMBS	HMBS	HMBS
ENSGALG00000030780	-0.505349	5.13294	6.48675	0.0108681	0.180351	Alpha-1,3-mannosyl-glycoprotein 4-beta-N-acetylglucosaminyltransferase A [Source:UniProtKB/Swiss-Prot;Acc:Q5F407]	1	MGAT4A	MGAT4A
ENSGALG00000007195	-0.409262	4.61503	6.47974	0.0109111	0.180591		15		GATC
ENSGALG00000026887	1.02462	1.18101	6.47973	0.0109112	0.180591	Small nucleolar RNA U3 [Source:RFAM;Acc:RF00012]	19	U3
ENSGALG00000038320	-0.820707	7.195	6.47051	0.0109679	0.181293	collagen beta(1-O)galactosyltransferase 2 [Source:HGNC Symbol;Acc:HGNC:16790]	8	COLGALT2	COLGALT2	COLGALT2
ENSGALG00000005360	-1.02852	1.35709	6.46215	0.0110196	0.181833	carbonic anhydrase 4 [Source:HGNC Symbol;Acc:HGNC:1375]	19	CA4	CA4	CA4
ENSGALG00000012421	0.649017	5.26603	6.46059	0.0110293	0.181833	Rho GTPase-activating protein 15 [Source:UniProtKB/Swiss-Prot;Acc:Q5ZMM3]	7	ARHGAP15	ARHGAP15	ARHGAP15
ENSGALG00000006138	0.703632	3.71756	6.45581	0.011059	0.182079		20
ENSGALG00000003909	-0.394405	6.0692	6.45356	0.011073	0.182079	phosphatidylinositol glycan anchor biosynthesis class T [Source:HGNC Symbol;Acc:HGNC:14938]	20	PIGT	PIGT	PIGT
ENSGALG00000041360	1.18402	1.10599	6.44859	0.0111041	0.182352		1
ENSGALG00000010440	0.639384	2.67038	6.44036	0.0111556	0.182961		8
ENSGALG00000010925	0.384605	6.81324	6.43019	0.0112196	0.183773	Hyccin [Source:UniProtKB/Swiss-Prot;Acc:Q5ZM13]	2	FAM126A	FAM126A	FAM126A
ENSGALG00000005909	0.594533	4.33871	6.42447	0.0112558	0.184127	GATA-binding factor 2 [Source:UniProtKB/Swiss-Prot;Acc:P23824]	12	GATA2	GATA2	GATA2
ENSGALG00000003137	-0.783669	3.21925	6.41631	0.0113077	0.184686		15		FAM101A
ENSGALG00000044737	-0.50523	4.7365	6.4145	0.0113192	0.184686	hes related family bHLH transcription factor with YRPW motif-like [Source:HGNC Symbol;Acc:HGNC:4882]	23	HEYL	HEYL	HEYL
ENSGALG00000002546	-0.510854	10.8443	6.40584	0.0113745	0.184901	collagen type V alpha 1 chain [Source:HGNC Symbol;Acc:HGNC:2209]	17	COL5A1	COL5A1	COL5A1
ENSGALG00000036747	0.516047	5.54819	6.40546	0.011377	0.184901		KQ759550.1		TTC31
ENSGALG00000012394	-0.443838	7.71015	6.40409	0.0113858	0.184901	nidogen 2 [Source:HGNC Symbol;Acc:HGNC:13389]	5	NID2	NID2	NID2
ENSGALG00000016485	-0.345379	6.25683	6.40329	0.0113909	0.184901	ras homolog family member B [Source:HGNC Symbol;Acc:HGNC:668]	3	RHOB	RHOB	RHOB
ENSGALG00000042833	0.412085	5.13385	6.39658	0.0114341	0.185364		26
ENSGALG00000005616	-0.914197	5.78678	6.38478	0.0115103	0.186361	arylsulfatase family member I [Source:HGNC Symbol;Acc:HGNC:32521]	13	ARSI	ARSI	ARSI
ENSGALG00000041630	-0.453935	5.82037	6.36659	0.0116289	0.187738	Gallus gallus nuclear factor I/X (CCAAT-binding transcription factor) (NFIX), mRNA. [Source:RefSeq mRNA;Acc:NM_205270]	AADN04001212.1	NFIX	NFIX
ENSGALG00000012606	0.353159	6.07754	6.36652	0.0116294	0.187738	Iron-sulfur cluster assembly 1 homolog, mitochondrial [Source:UniProtKB/Swiss-Prot;Acc:Q5ZJ74]	Z	ISCA1	ISCA1	ISCA1
ENSGALG00000012938	0.704411	2.74742	6.36491	0.0116399	0.187738	antagonist of mitotic exit network 1 homolog [Source:HGNC Symbol;Acc:HGNC:27281]	1	AMN1	AMN1	AMN1
ENSGALG00000029000	0.622077	3.03224	6.35932	0.0116766	0.188045	hyaluronoglucosaminidase 3 [Source:HGNC Symbol;Acc:HGNC:5322]	12	HYAL3	HYAL3	HYAL3
ENSGALG00000037153	1.14459	0.490119	6.35323	0.0117168	0.188045	G protein-coupled receptor 17 [Source:HGNC Symbol;Acc:HGNC:4471]	9	GPR17	GPR17	GPR17
ENSGALG00000026534	-0.637707	4.35196	6.35175	0.0117266	0.188045		11
ENSGALG00000010857	-0.836602	2.45331	6.35086	0.0117325	0.188045	DAB1, reelin adaptor protein [Source:HGNC Symbol;Acc:HGNC:2661]	8	Dab1	DAB1
ENSGALG00000028982	1.50882	4.2649	6.35064	0.0117339	0.188045		3		CMPK2
ENSGALG00000010818	-0.429704	5.1838	6.34848	0.0117482	0.188045	phospholipid phosphatase 3 [Source:HGNC Symbol;Acc:HGNC:9229]	8	PLPP3	PLPP3	PLPP3
ENSGALG00000015083	0.521306	5.34147	6.33093	0.011865	0.189676	DENN domain containing 4C [Source:HGNC Symbol;Acc:HGNC:26079]	Z	DENND4C	DENND4C	DENND4C
ENSGALG00000002666	-0.512211	5.40199	6.32413	0.0119106	0.19002	RAB11 family interacting protein 3 [Source:HGNC Symbol;Acc:HGNC:17224]	14	RAB11FIP3	LOC100857269	RAB11FIP3
ENSGALG00000034973	-0.670361	3.48861	6.32022	0.0119369	0.19002	frizzled-7 precursor [Source:RefSeq peptide;Acc:NP_989552]	7	FZD7	FZD7
ENSGALG00000041403	0.396603	5.74784	6.31959	0.0119411	0.19002	DENN domain containing 4A [Source:HGNC Symbol;Acc:HGNC:24321]	10	DENND4A	DENND4A	DENND4A
ENSGALG00000009568	-0.957626	1.97695	6.31877	0.0119467	0.19002	SPARC/osteonectin, cwcv and kazal like domains proteoglycan 3 [Source:HGNC Symbol;Acc:HGNC:13565]	4	SPOCK3	SPOCK3	SPOCK3
ENSGALG00000012173	-0.487911	7.00335	6.31349	0.0119823	0.190146	galectin 3 [Source:HGNC Symbol;Acc:HGNC:6563]	5	LGALS3	LGALS3	LGALS3
ENSGALG00000010628	0.37827	6.23243	6.31314	0.0119847	0.190146	acyl-CoA synthetase long-chain family member 1 [Source:HGNC Symbol;Acc:HGNC:3569]	4	ACSL1	ACSL1	ACSL1
ENSGALG00000033116	0.66785	3.19768	6.30862	0.0120152	0.190392		AADN04002035.1		17.5
ENSGALG00000012577	-0.74317	2.30381	6.30149	0.0120637	0.19092	FERM domain containing 3 [Source:HGNC Symbol;Acc:HGNC:24125]	Z	FRMD3	FRMD3	FRMD3
ENSGALG00000040434	0.848566	3.2833	6.29504	0.0121076	0.191233		27
ENSGALG00000007744	0.618244	3.06887	6.29415	0.0121137	0.191233	Cas scaffolding protein family member 4 [Source:HGNC Symbol;Acc:HGNC:15878]	20	CASS4		CASS4
ENSGALG00000016870	0.411556	4.64024	6.28562	0.0121721	0.191808	transmembrane and tetratricopeptide repeat containing 4 [Source:HGNC Symbol;Acc:HGNC:25904]	1	TMTC4	TMTC4	TMTC4
ENSGALG00000017040	-0.674692	4.73806	6.28167	0.0121993	0.191808		1		LOC418892
ENSGALG00000000154	0.544047	3.20209	6.28131	0.0122018	0.191808	DENN domain containing 2D [Source:HGNC Symbol;Acc:HGNC:26192]	26	DENND2D		DENND2D
ENSGALG00000046550	-0.478531	5.67107	6.28	0.0122108	0.191808		4
ENSGALG00000000438	0.45185	4.43387	6.27578	0.0122399	0.192027	endoplasmic reticulum metallopeptidase 1 [Source:HGNC Symbol;Acc:HGNC:23703]	Z	ERMP1	ERMP1	ERMP1
ENSGALG00000010560	0.667486	5.62157	6.26445	0.0123185	0.19258	eukaryotic translation initiation factor 2 alpha kinase 2 [Source:HGNC Symbol;Acc:HGNC:9437]	3	EIF2AK2	EIF2AK2	EIF2AK2
ENSGALG00000043681	0.567697	4.15436	6.26442	0.0123187	0.19258	dual adaptor of phosphotyrosine and 3-phosphoinositides 1 [Source:HGNC Symbol;Acc:HGNC:16500]	4	DAPP1	DAPP1	DAPP1
ENSGALG00000014732	0.436193	4.14732	6.26246	0.0123323	0.19258	ERCC excision repair 8, CSA ubiquitin ligase complex subunit [Source:HGNC Symbol;Acc:HGNC:3439]	Z	ERCC8	ERCC8	ERCC8
ENSGALG00000026159	-0.424254	6.17458	6.26191	0.0123361	0.19258	PDZ and LIM domain protein 7 [Source:RefSeq peptide;Acc:NP_001005345]	13	PDLIM7	PDLIM7
ENSGALG00000016834	0.808421	3.02961	6.24913	0.0124254	0.193736	MCF.2 cell line derived transforming sequence like [Source:HGNC Symbol;Acc:HGNC:14576]	1	MCF2L	MCF2L	MCF2L
ENSGALG00000005041	-0.884649	1.93163	6.24448	0.0124581	0.194006	transmembrane protein 35A [Source:HGNC Symbol;Acc:HGNC:25864]	4	TMEM35A		TMEM35A
ENSGALG00000015058	-0.817459	1.37078	6.24087	0.0124835	0.194163	protein tyrosine phosphatase, receptor type D [Source:HGNC Symbol;Acc:HGNC:9668]	Z	PTPRD	PTPRD	PTPRD
ENSGALG00000011121	-0.535338	6.19615	6.22841	0.0125717	0.195156	solute carrier family 35 member D1 [Source:HGNC Symbol;Acc:HGNC:20800]	8	SLC35D1		SLC35D1
ENSGALG00000009619	-0.793707	1.83071	6.22748	0.0125783	0.195156		5		GPR176
ENSGALG00000019554	1.16231	2.74495	6.2185	0.0126422	0.19545		2		SERPINB10 CPOX
ENSGALG00000033428	0.60353	5.02334	6.21787	0.0126467	0.19545		2
ENSGALG00000043100	-0.457077	7.67132	6.2175	0.0126494	0.19545	sushi repeat containing protein, X-linked [Source:HGNC Symbol;Acc:HGNC:11309]	1	SRPX	SRPX	SRPX
ENSGALG00000015322	0.797215	2.37121	6.21615	0.012659	0.19545	interphotoreceptor matrix proteoglycan 2 [Source:HGNC Symbol;Acc:HGNC:18362]	1	IMPG2	IMPG2	IMPG2
ENSGALG00000007300	-0.406134	7.12308	6.20994	0.0127035	0.195722		18		PYCR2
ENSGALG00000003709	0.584928	3.96273	6.20787	0.0127184	0.195722	plasminogen activator, tissue type [Source:HGNC Symbol;Acc:HGNC:9051]	22	PLAT	PLAT	PLAT
ENSGALG00000014646	-0.450067	4.54761	6.20722	0.0127231	0.195722	synaptotagmin 11 [Source:HGNC Symbol;Acc:HGNC:19239]	25	SYT11	SYT11	SYT11
ENSGALG00000007522	0.417287	6.8647	6.2001	0.0127743	0.196271	ATP binding cassette subfamily C member 3 [Source:HGNC Symbol;Acc:HGNC:54]	18	ABCC3	ABCC3	ABCC3
ENSGALG00000040007	-1.17424	3.74608	6.1955	0.0128075	0.196543		1	IL-17D
ENSGALG00000031062	0.442897	5.61554	6.19308	0.0128251	0.196573	BCL2 associated athanogene 5 [Source:HGNC Symbol;Acc:HGNC:941]	5	BAG5	BAG5	BAG5
ENSGALG00000034085	0.850754	3.37889	6.18241	0.0129027	0.197523		20
ENSGALG00000007077	0.443989	6.98277	6.14597	0.0131712	0.201177	carnitine palmitoyltransferase 1A [Source:HGNC Symbol;Acc:HGNC:2328]	5	CPT1A	CPT1A	CPT1A
ENSGALG00000008901	-0.6958	2.87286	6.1457	0.0131732	0.201177	prostaglandin F receptor [Source:HGNC Symbol;Acc:HGNC:9600]	8	FP	PTGFR
ENSGALG00000003045	0.388	5.91444	6.14258	0.0131965	0.201188	E2F transcription factor 1 [Source:HGNC Symbol;Acc:HGNC:3113]	20	E2F1	E2F1	E2F1
ENSGALG00000035946	-0.403749	5.24747	6.13985	0.0132169	0.201188	guanylate cyclase 1 soluble subunit alpha [Source:HGNC Symbol;Acc:HGNC:4685]	4	GUCY1A3	GUCY1A3	GUCY1A3
ENSGALG00000012872	0.756212	1.77147	6.13922	0.0132216	0.201188		2		SERPINB12
ENSGALG00000028560	-1.09329	0.887499	6.13575	0.0132475	0.20134		1		OC3
ENSGALG00000006198	-0.601666	6.1067	6.13355	0.013264	0.201348	lanosterol synthase (2,3-oxidosqualene-lanosterol cyclase) [Source:HGNC Symbol;Acc:HGNC:6708]	7	LSS	LSS	LSS
ENSGALG00000021040	0.394906	5.23546	6.12743	0.01331	0.201754	Hydroxyacylglutathione hydrolase-like protein [Source:UniProtKB/Swiss-Prot;Acc:Q5ZLY2]	14	HAGHL	HAGHL	HAGHL
ENSGALG00000001845	0.367667	5.08241	6.12576	0.0133226	0.201754	putative homeodomain transcription factor 1 [Source:HGNC Symbol;Acc:HGNC:8939]	26	PHTF1	PHTF1	PHTF1
ENSGALG00000016988	0.39468	4.60034	6.12343	0.0133402	0.201755	RUN and cysteine rich domain containing beclin 1 interacting protein like [Source:HGNC Symbol;Acc:HGNC:20420]	1	RUBCNL	KIAA0226L	RUBCNL
ENSGALG00000046494	0.511619	3.41022	6.12152	0.0133546	0.201755	caspase 10 [Source:HGNC Symbol;Acc:HGNC:1500]	7	CASP10	CASP10	CASP10
ENSGALG00000009493	0.385403	5.33098	6.11493	0.0134045	0.202202	Transmembrane protein 229B [Source:UniProtKB/Swiss-Prot;Acc:Q5F3L7]	5	TMEM229B	TMEM229B	TMEM229B
ENSGALG00000006872	0.414115	4.58402	6.11339	0.0134161	0.202202	phosphatidylserine decarboxylase [Source:HGNC Symbol;Acc:HGNC:8999]	15	PISD		PISD
ENSGALG00000010625	1.18207	0.585739	6.10543	0.0134767	0.202873	steroid 5 alpha-reductase 2 [Source:HGNC Symbol;Acc:HGNC:11285]	3	SRD5A2	SRD5A2	SRD5A2
ENSGALG00000033203	-0.492881	4.21959	6.09946	0.0135223	0.203043	tripartite motif containing 54 [Source:HGNC Symbol;Acc:HGNC:16008]	3	TRIM54	TRIM54	TRIM54
ENSGALG00000029151	0.704606	4.1855	6.09924	0.013524	0.203043		10		ISLR2
ENSGALG00000029571	0.424063	4.52124	6.09765	0.0135362	0.203043	transmembrane protein 55A [Source:HGNC Symbol;Acc:HGNC:25452]	2	TMEM55A	TMEM55A	TMEM55A
ENSGALG00000041436	-0.370404	5.53988	6.09446	0.0135606	0.203168		8
ENSGALG00000012361	-0.494984	3.77027	6.09048	0.0135912	0.203247	ninein [Source:HGNC Symbol;Acc:HGNC:14906]	5	NIN		NIN
ENSGALG00000008341	-0.6305	7.74721	6.08959	0.013598	0.203247	furin, paired basic amino acid cleaving enzyme [Source:HGNC Symbol;Acc:HGNC:8568]	10	FURIN	FURIN	FURIN
ENSGALG00000040316	-0.440357	7.53945	6.08406	0.0136407	0.203487	glypican 1 [Source:HGNC Symbol;Acc:HGNC:4449]	9	GPC1	GPC1
ENSGALG00000015073	-0.404945	6.72746	6.08334	0.0136463	0.203487	transmembrane protein 39A [Source:HGNC Symbol;Acc:HGNC:25600]	1	TMEM39A	TMEM39A	TMEM39A
ENSGALG00000009415	-0.726068	4.66318	6.08035	0.0136694	0.203592	SPARC related modular calcium binding 1 [Source:HGNC Symbol;Acc:HGNC:20318]	5	SMOC1	SMOC1	SMOC1
ENSGALG00000009020	-0.40885	5.81422	6.07658	0.0136986	0.203786	jagged 1 [Source:HGNC Symbol;Acc:HGNC:6188]	3	JAG1		JAG1
ENSGALG00000000699	-0.665546	8.64011	6.07236	0.0137313	0.204033	WW domain containing E3 ubiquitin protein ligase 2 [Source:HGNC Symbol;Acc:HGNC:16804]	11	WWP2	WWP2	WWP2
ENSGALG00000028157	1.76925	3.07758	6.06824	0.0137634	0.204171		16
ENSGALG00000005589	0.386794	5.33884	6.06547	0.013785	0.204171	synaptogyrin 3 [Source:HGNC Symbol;Acc:HGNC:11501]	14	SYNGR3	SYNGR3	SYNGR3
ENSGALG00000036871	-0.384657	5.67088	6.06496	0.013789	0.204171		8
ENSGALG00000016761	0.901981	7.87544	6.06171	0.0138144	0.204307		1		LYG2
ENSGALG00000004504	-0.742566	2.65671	6.05734	0.0138486	0.204574	Rap associating with DIL domain [Source:HGNC Symbol;Acc:HGNC:22226]	14	RADIL		RADIL
ENSGALG00000006527	0.825917	2.54266	6.05314	0.0138816	0.204802	cytotoxic and regulatory T-cell molecule [Source:HGNC Symbol;Acc:HGNC:24313]	24	CRTAM	CRTAM	CRTAM
ENSGALG00000034594	-0.392753	4.42956	6.05125	0.0138964	0.204802		21
ENSGALG00000044566	0.388164	6.12239	6.04852	0.013918	0.204881		AADN04006958.1
ENSGALG00000015666	0.591619	3.6073	6.04439	0.0139506	0.204954		4		TNIP2
ENSGALG00000002643	0.559251	4.37679	6.04286	0.0139626	0.204954		8
ENSGALG00000036556	0.34201	6.95973	6.04173	0.0139716	0.204954	MORC family CW-type zinc finger 3 [Source:HGNC Symbol;Acc:HGNC:23572]	1	MORC3	MORC3	MORC3
ENSGALG00000029270	0.676093	2.2911	6.03122	0.014055	0.205659	GATA-binding factor 3 [Source:UniProtKB/Swiss-Prot;Acc:P23825]	1	GATA3	GATA3
ENSGALG00000014537	0.369898	5.0086	6.0308	0.0140584	0.205659	Bcl2 modifying factor [Source:HGNC Symbol;Acc:HGNC:24132]	5	BMF	BMF	BMF
ENSGALG00000040793	-0.370127	8.68191	6.02954	0.0140684	0.205659	KDEL endoplasmic reticulum protein retention receptor 2 [Source:HGNC Symbol;Acc:HGNC:6305]	14	KDELR2	KDELR2	KDELR2
ENSGALG00000031511	-0.47419	5.70463	6.00205	0.0142892	0.208646	huntingtin interacting protein 1 related [Source:HGNC Symbol;Acc:HGNC:18415]	15	HIP1R	HIP1R	HIP1R
ENSGALG00000005757	0.480293	6.75258	5.99433	0.0143519	0.20932	Interferon regulatory factor 8 [Source:UniProtKB/Swiss-Prot;Acc:Q90871]	11	IRF8	IRF8
ENSGALG00000027476	-0.575166	3.68285	5.99049	0.0143832	0.209352		21
ENSGALG00000022750	0.85034	1.98535	5.98767	0.0144062	0.209352	G protein-coupled receptor 18 [Source:HGNC Symbol;Acc:HGNC:4472]	1	GPR18	GPR18	GPR18
ENSGALG00000011531	0.444757	5.80652	5.98703	0.0144114	0.209352	apoptotic peptidase activating factor 1 [Source:HGNC Symbol;Acc:HGNC:576]	1	APAF1	APAF1	APAF1
ENSGALG00000002904	0.424646	4.63	5.98594	0.0144203	0.209352	receptor accessory protein 3 [Source:HGNC Symbol;Acc:HGNC:23711]	6	REEP3	REEP3	REEP3
ENSGALG00000004531	-0.39965	8.46608	5.97151	0.0145388	0.21083	procollagen-lysine,2-oxoglutarate 5-dioxygenase 1 [Source:HGNC Symbol;Acc:HGNC:9081]	21	PLOD1	PLOD1	PLOD1
ENSGALG00000036306	0.902787	1.65684	5.95923	0.0146405	0.211977		2
ENSGALG00000024365	1.74327	3.4042	5.95261	0.0146955	0.211977		16
ENSGALG00000038293	-0.6079	3.93938	5.95168	0.0147033	0.211977		6
ENSGALG00000015080	1.03586	0.673898	5.95084	0.0147103	0.211977	solute carrier family 24 member 2 [Source:HGNC Symbol;Acc:HGNC:10976]	Z	SLC24A2	SLC24A2	SLC24A2
ENSGALG00000038902	0.379077	5.86757	5.95077	0.0147108	0.211977	Pim-1 proto-oncogene, serine/threonine kinase [Source:HGNC Symbol;Acc:HGNC:8986]	26	PIM1	PIM1	PIM1
ENSGALG00000043051	-0.502954	9.32766	5.94985	0.0147186	0.211977	clusterin [Source:HGNC Symbol;Acc:HGNC:2095]	3	CLU	CLU	CLU
ENSGALG00000004725	0.38166	7.69484	5.94101	0.0147926	0.212378		15
ENSGALG00000006758	-0.576961	4.02543	5.93975	0.0148031	0.212378	C1q and tumor necrosis factor related protein 5 [Source:HGNC Symbol;Acc:HGNC:14344]	24	C1QTNF5	C1QTNF5	C1QTNF5
ENSGALG00000036566	-0.399284	6.39819	5.93846	0.014814	0.212378		4		LOC422171
ENSGALG00000028774	-0.363828	7.02216	5.93681	0.0148279	0.212378	Protein S100-A10 [Source:UniProtKB/Swiss-Prot;Acc:P27003]	25	S100A10	S100A10
ENSGALG00000046226	-0.537516	3.60129	5.93651	0.0148303	0.212378	scavenger receptor class B member 1 [Source:HGNC Symbol;Acc:HGNC:1664]	15	SCARB1	SCARB1	SCARB1
ENSGALG00000021039	-1.12153	0.524455	5.93217	0.014867	0.212661	hexokinase domain containing 1 [Source:HGNC Symbol;Acc:HGNC:23302]	6	HKDC1	HKDC1	HKDC1
ENSGALG00000041826	-0.478925	7.92177	5.92708	0.01491	0.213035	Protein S100-A6 [Source:UniProtKB/Swiss-Prot;Acc:Q98953]	25	S100A6	S100A6
ENSGALG00000000836	0.485174	4.20921	5.92391	0.0149368	0.213178	regulatory factor X5 [Source:HGNC Symbol;Acc:HGNC:9986]	25	RFX5	RFX5	RFX5
ENSGALG00000004974	0.621431	4.8619	5.92044	0.0149662	0.213357	peroxisome proliferator activated receptor gamma [Source:HGNC Symbol;Acc:HGNC:9236]	12	PPARG	PPARG	PPARG
ENSGALG00000002769	0.461495	4.15973	5.91768	0.0149897	0.213451	DnaJ heat shock protein family (Hsp40) member C12 [Source:HGNC Symbol;Acc:HGNC:28908]	6	DNAJC12	DNAJC12	DNAJC12
ENSGALG00000003409	-0.38878	5.29176	5.91535	0.0150095	0.213493	suppressor of glucose, autophagy associated 1 [Source:HGNC Symbol;Acc:HGNC:16111]	20	SOGA1	SOGA1	SOGA1
ENSGALG00000027213	-1.11171	0.709689	5.91176	0.0150401	0.213556	ALX homeobox 1 [Source:HGNC Symbol;Acc:HGNC:1494]	1	ALX1	ALX1	ALX1
ENSGALG00000001729	-0.362813	6.87312	5.91087	0.0150477	0.213556		10		CD276
ENSGALG00000015712	0.586925	4.73472	5.90426	0.0151043	0.213938	stem-loop binding protein [Source:HGNC Symbol;Acc:HGNC:10904]	4	SLBP	SLBP	SLBP
ENSGALG00000001117	0.44038	5.61191	5.90369	0.0151092	0.213938	6-phosphofructo-2-kinase/fructose-2,6-biphosphatase 2 [Source:HGNC Symbol;Acc:HGNC:8873]	26	PFKFB2	PFKFB2	PFKFB2
ENSGALG00000009940	-0.449333	7.15934	5.9002	0.0151392	0.213938	solute carrier family 35 member E3 [Source:HGNC Symbol;Acc:HGNC:20864]	1	SLC35E3	SLC35E3	SLC35E3
ENSGALG00000016570	1.48833	1.25986	5.89964	0.0151439	0.213938		3		LOC770996
ENSGALG00000032467	-0.807825	2.80421	5.89609	0.0151745	0.213938	chromosome 11 open reading frame 52 [Source:HGNC Symbol;Acc:HGNC:30531]	24	C11orf52	C11ORF52	C11orf52
ENSGALG00000038549	1.15537	1.4489	5.8959	0.0151761	0.213938		3
ENSGALG00000016227	0.887375	3.25612	5.88782	0.0152459	0.214683	G protein-coupled receptor 34 [Source:HGNC Symbol;Acc:HGNC:4490]	1	GPR34	GPR34	GPR34
ENSGALG00000031572	-0.96739	0.934944	5.88404	0.0152787	0.214739		33
ENSGALG00000007980	-0.993971	2.12902	5.88344	0.0152839	0.214739	potassium voltage-gated channel modifier subfamily G member 1 [Source:HGNC Symbol;Acc:HGNC:6248]	20	KCNG1	KCNG1	KCNG1
ENSGALG00000005675	-0.345747	6.25436	5.87862	0.0153258	0.214876	pituitary tumor-transforming 1 interacting protein [Source:HGNC Symbol;Acc:HGNC:13524]	9	PTTG1IP	PTTG1IP	PTTG1IP
ENSGALG00000042077	-0.422724	4.22329	5.87841	0.0153276	0.214876	HIC ZBTB transcriptional repressor 1 [Source:HGNC Symbol;Acc:HGNC:4909]	19	HIC1	HIC1	HIC1
ENSGALG00000008141	-0.820785	3.26724	5.86704	0.015427	0.216029	collagen type IV alpha 5 chain [Source:HGNC Symbol;Acc:HGNC:2207]	4	COL4A5	COL4A5	COL4A5
ENSGALG00000033638	1.08706	2.41627	5.85626	0.0155218	0.217116	solute carrier family 26 member 7 [Source:HGNC Symbol;Acc:HGNC:14467]	2	SLC26A7	SLC26A7	SLC26A7
ENSGALG00000032702	-0.458958	5.80625	5.85309	0.0155498	0.217267	integrin subunit alpha 3 [Source:HGNC Symbol;Acc:HGNC:6139]	27	ITGA3	ITGA3	ITGA3
ENSGALG00000007178	-0.535809	7.46373	5.84506	0.0156208	0.2179		5		FADS2
ENSGALG00000016580	0.516084	3.84487	5.84408	0.0156295	0.2179	scavenger receptor class A member 5 [Source:HGNC Symbol;Acc:HGNC:28701]	3	SCARA5		SCARA5
ENSGALG00000014684	0.466028	7.30649	5.83254	0.0157324	0.219093	endoplasmic reticulum aminopeptidase 1 [Source:HGNC Symbol;Acc:HGNC:18173]	Z	ERAP1	ERAP1	ERAP1
ENSGALG00000033345	0.809589	3.14849	5.8284	0.0157694	0.219367		33
ENSGALG00000035117	0.771274	1.38387	5.82534	0.0157969	0.219508		24
ENSGALG00000011870	-0.441505	8.62617	5.82136	0.0158327	0.219555	hypoxia inducible factor 1 alpha subunit [Source:HGNC Symbol;Acc:HGNC:4910]	5	HIF1A	HIF1A	HIF1A
ENSGALG00000000504	0.837346	2.78585	5.81899	0.015854	0.219555		26		ETV7
ENSGALG00000007771	0.494732	4.61304	5.81762	0.0158664	0.219555	family with sequence similarity 210 member B [Source:HGNC Symbol;Acc:HGNC:16102]	20	FAM210B	FAM210B	FAM210B
ENSGALG00000042505	-0.709993	2.20649	5.81688	0.0158731	0.219555	dermatan sulfate epimerase-like [Source:HGNC Symbol;Acc:HGNC:18144]	2	DSEL	DSEL	DSEL
ENSGALG00000030363	0.387822	5.46143	5.81027	0.0159328	0.219555	interferon alpha and beta receptor subunit 1 [Source:HGNC Symbol;Acc:HGNC:5432]	1	IFNAR1	IFNAR1	IFNAR1
ENSGALG00000031629	-0.471157	4.36762	5.80987	0.0159364	0.219555	ribosomal protein S6 kinase B2 [Source:HGNC Symbol;Acc:HGNC:10437]	AADN04001190.1	RPS6KB2	RPS6KB2	RPS6KB2
ENSGALG00000011172	-0.499451	6.37726	5.80942	0.0159406	0.219555		7		MYO10L
ENSGALG00000003550	0.502982	4.30146	5.80856	0.0159483	0.219555	Rho GTPase activating protein 40 [Source:HGNC Symbol;Acc:HGNC:16226]	20	ARHGAP40	ARHGAP40	ARHGAP40
ENSGALG00000040101	0.971926	6.07209	5.8073	0.0159598	0.219555		16
ENSGALG00000008963	0.378746	5.11053	5.80574	0.0159739	0.219555		2		DBF4
ENSGALG00000006099	0.403198	5.21135	5.79978	0.0160281	0.220061	zinc finger protein, FOG family member 1 [Source:HGNC Symbol;Acc:HGNC:19762]	11	ZFPM1	ZFPM1	ZFPM1
ENSGALG00000010276	0.337713	7.43255	5.795	0.0160718	0.220421	GC-rich promoter binding protein 1 like 1 [Source:HGNC Symbol;Acc:HGNC:28843]	8	GPBP1L1	GPBP1L1	GPBP1L1
ENSGALG00000012791	0.607021	2.96728	5.79015	0.0161163	0.220791	thromboxane A synthase 1 [Source:HGNC Symbol;Acc:HGNC:11609]	1	TBXAS1	TBXAS1	TBXAS1
ENSGALG00000010542	-0.413067	9.11889	5.78505	0.0161631	0.221193	3'-phosphoadenosine 5'-phosphosulfate synthase 1 [Source:HGNC Symbol;Acc:HGNC:8603]	4	PAPSS1	PAPSS1	PAPSS1
ENSGALG00000041010	0.387915	5.31522	5.77139	0.0162892	0.222678	WW domain binding protein 1-like [Source:HGNC Symbol;Acc:HGNC:23510]	6	WBP1L	WBP1L	WBP1L
ENSGALG00000046032	0.657272	3.00817	5.7628	0.016369	0.223526	CD83 molecule [Source:HGNC Symbol;Acc:HGNC:1703]	2	CD83	CD83	CD83
ENSGALG00000030759	-0.385313	8.74366	5.75016	0.0164872	0.224898	SRP receptor alpha subunit [Source:HGNC Symbol;Acc:HGNC:11307]	24	SRPRA	SRPRA	SRPRA
ENSGALG00000034919	-0.391265	5.93935	5.74649	0.0165217	0.225125		15		CDK2AP1
ENSGALG00000000158	0.543865	4.94395	5.74236	0.0165606	0.225413		16		DMA
ENSGALG00000005408	0.668458	3.6782	5.7371	0.0166102	0.225669	Beta,beta-carotene 15,15'-dioxygenase [Source:UniProtKB/Swiss-Prot;Acc:Q9I993]	11	BCO1	BCMO1	BCO1
ENSGALG00000002709	-0.417389	7.8273	5.73658	0.0166151	0.225669	myosin IC [Source:HGNC Symbol;Acc:HGNC:7597]	19	MYO1C	MYO1C	MYO1C
ENSGALG00000003021	0.641708	2.48931	5.73083	0.0166696	0.226166	neuronal acetylcholine receptor subunit alpha-5 precursor [Source:RefSeq peptide;Acc:NP_989746]	10	CHRNA5	CHRNA5
ENSGALG00000013143	-0.745842	3.21077	5.7257	0.0167183	0.226499	phosphodiesterase 3A [Source:HGNC Symbol;Acc:HGNC:8778]	1	PDE3A	PDE3A	PDE3A
ENSGALG00000001527	-0.51086	3.97809	5.72449	0.0167299	0.226499	von Willebrand factor A domain containing 1 [Source:HGNC Symbol;Acc:HGNC:30910]	21	VWA1	VWA1	VWA1
ENSGALG00000001175	0.357723	6.81934	5.72099	0.0167633	0.226643		26		C4BPA
ENSGALG00000044935	0.989473	3.97792	5.71961	0.0167765	0.226643		2		LOC101747807
ENSGALG00000032419	-0.408234	5.49515	5.71459	0.0168245	0.22705	StAR related lipid transfer domain containing 8 [Source:HGNC Symbol;Acc:HGNC:19161]	4	STARD8		STARD8
ENSGALG00000005678	-0.483322	9.57259	5.70705	0.0168969	0.227785	filamin-B [Source:RefSeq peptide;Acc:NP_001025512]	12	FLNB	FLNB	FLNB
ENSGALG00000014297	0.55854	4.98038	5.70161	0.0169493	0.228193	interferon regulatory factor 7 [Source:HGNC Symbol;Acc:HGNC:6122]	5	IRF7	IRF7	IRF7
ENSGALG00000005095	-0.384142	4.6354	5.69896	0.0169749	0.228193	solute carrier family 25 member 25 [Source:HGNC Symbol;Acc:HGNC:20663]	17	SLC25A25	SLC25A25	SLC25A25
ENSGALG00000046316	1.00613	2.98248	5.6983	0.0169814	0.228193	chromosome 17 open reading frame 105 [Source:HGNC Symbol;Acc:HGNC:37241]	27	C17orf105	C27H17ORF105	C17orf105
ENSGALG00000000516	-0.560634	4.10296	5.68948	0.0170669	0.228845	Fanconi anemia, complementation group A [Source:RefSeq peptide;Acc:NP_001127831]	11	FANCA	FANCA
ENSGALG00000012978	0.558972	3.42427	5.68944	0.0170673	0.228845	chromodomain Y-like 2 [Source:HGNC Symbol;Acc:HGNC:23030]	11	CDYL2	CDYL2	CDYL2
ENSGALG00000029824	0.954876	1.25495	5.68771	0.0170842	0.228845		1
ENSGALG00000037342	-0.419961	4.71035	5.67758	0.017183	0.229925		AADN04001167.1
ENSGALG00000026284	-0.437401	5.46065	5.67562	0.0172022	0.229939	IKBKB interacting protein [Source:HGNC Symbol;Acc:HGNC:26430]	1	IKBIP	IKBIP	IKBIP
ENSGALG00000004038	0.444355	5.40417	5.67182	0.0172396	0.230194	adenosine deaminase-like protein [Source:RefSeq peptide;Acc:NP_001025718]	10	ADAL	ADAL	ADAL
ENSGALG00000000736	-0.35635	6.58778	5.66892	0.0172681	0.230332	megakaryocyte-associated tyrosine kinase [Source:HGNC Symbol;Acc:HGNC:6906]	28	MATK	MATK	MATK
ENSGALG00000029528	-0.342991	7.199	5.66369	0.0173197	0.230777	kin of IRRE like (Drosophila) [Source:HGNC Symbol;Acc:HGNC:15734]	25	KIRREL	KIRREL	KIRREL
ENSGALG00000031656	0.656178	4.15724	5.65883	0.0173677	0.231173	EYA transcriptional coactivator and phosphatase 4 [Source:HGNC Symbol;Acc:HGNC:3522]	3	EYA4	EYA4	EYA4
ENSGALG00000016173	0.550656	3.88969	5.65623	0.0173934	0.231272	ubiquitin associated and SH3 domain containing A [Source:HGNC Symbol;Acc:HGNC:12462]	1	UBASH3A	UBASH3A	UBASH3A
ENSGALG00000008660	-0.527284	5.06804	5.6514	0.0174414	0.231667	cystatin F [Source:HGNC Symbol;Acc:HGNC:2479]	3	CST7	CST7	CST7
ENSGALG00000033497	-0.574264	3.58063	5.64156	0.0175396	0.232727	forkhead box P4 [Source:HGNC Symbol;Acc:HGNC:20842]	26	FOXP4	FOXP4L	FOXP4
ENSGALG00000041634	-0.784774	3.38035	5.63714	0.0175839	0.233069	Actin, gamma-enteric smooth muscle [Source:UniProtKB/Swiss-Prot;Acc:P63270]	22	ACTG2	ACTG2
ENSGALG00000011149	0.353806	7.09819	5.61545	0.0178028	0.235273	phospholipase A2 receptor 1 [Source:HGNC Symbol;Acc:HGNC:9042]	7	PLA2R1	PLA2R1	PLA2R1
ENSGALG00000031067	-0.401763	5.15954	5.61393	0.0178183	0.235273		5
ENSGALG00000046393	0.651495	2.91774	5.61369	0.0178207	0.235273		25
ENSGALG00000041192	0.708424	5.90082	5.61331	0.0178246	0.235273	interferon-induced helicase C domain-containing protein 1 [Source:RefSeq peptide;Acc:NP_001180567]	7	IFIH1	IFIH1
ENSGALG00000040783	-0.400707	6.75047	5.60776	0.0178811	0.235774		2
ENSGALG00000043694	-0.504287	4.19311	5.60478	0.0179115	0.235928	Rap guanine nucleotide exchange factor 4 [Source:HGNC Symbol;Acc:HGNC:16626]	7	RAPGEF4		RAPGEF4
ENSGALG00000002646	-0.581752	4.58243	5.5997	0.0179635	0.236367	family with sequence similarity 171 member B [Source:HGNC Symbol;Acc:HGNC:29412]	7	FAM171B	FAM171B	FAM171B
ENSGALG00000044642	0.360987	5.17732	5.58548	0.01811	0.23795	SUMO1/sentrin specific peptidase 7 [Source:HGNC Symbol;Acc:HGNC:30402]	1	SENP7	SENP7	SENP7
ENSGALG00000026970	0.662719	7.80637	5.58437	0.0181215	0.23795		5		LOC770612
ENSGALG00000034967	-0.47945	4.77754	5.57787	0.0181888	0.238407		1		GDPD5
ENSGALG00000000498	-0.842736	4.09384	5.57737	0.018194	0.238407	angiotensin I converting enzyme [Source:HGNC Symbol;Acc:HGNC:2707]	27	ACE	ACE	ACE
ENSGALG00000015728	1.09891	0.468555	5.57205	0.0182493	0.238434	muscle, skeletal receptor tyrosine protein kinase precursor [Source:RefSeq peptide;Acc:NP_989439]	Z	MUSK	MUSK
ENSGALG00000014821	0.919304	1.20729	5.5717	0.0182531	0.238434	thymocyte selection associated [Source:HGNC Symbol;Acc:HGNC:21569]	3	THEMIS	THEMIS	THEMIS
ENSGALG00000009305	0.34001	7.32799	5.57128	0.0182575	0.238434	lamin-B receptor [Source:RefSeq peptide;Acc:NP_990673]	3	LBR	LBR
ENSGALG00000003986	-0.394555	4.67359	5.56993	0.0182715	0.238434	PITH domain containing 1 [Source:HGNC Symbol;Acc:HGNC:25022]	23	PITHD1	PITHD1	PITHD1
ENSGALG00000001876	-0.363399	4.63333	5.56607	0.0183118	0.238715		19		RASA4
ENSGALG00000007485	0.478282	8.83437	5.56378	0.0183358	0.238781	transferrin receptor protein 1 [Source:RefSeq peptide;Acc:NP_990587]	9	TFRC	TFRC
ENSGALG00000000059	-0.565097	4.07044	5.55667	0.0184104	0.239157	tubulin beta 3 class III [Source:HGNC Symbol;Acc:HGNC:20772]	11	TUBB3		TUBB3
ENSGALG00000009805	-0.51981	3.44375	5.55399	0.0184386	0.239157	protein phosphatase, Mg2+/Mn2+ dependent 1H [Source:HGNC Symbol;Acc:HGNC:18583]	1	PPM1H	PPM1H	PPM1H
ENSGALG00000045615	-0.431355	4.54121	5.5536	0.0184427	0.239157		KQ759636.1
ENSGALG00000006963	0.673483	4.3697	5.55257	0.0184536	0.239157		18
ENSGALG00000037674	-0.760367	2.00868	5.55203	0.0184593	0.239157		5
ENSGALG00000012906	1.07477	3.11281	5.54785	0.0185034	0.239484	Cadherin-20 [Source:UniProtKB/Swiss-Prot;Acc:Q8QGH3]	2	CDH20	CDH20
ENSGALG00000035701	-0.433484	4.69498	5.5423	0.0185622	0.239999	mothers against decapentaplegic homolog 3 [Source:RefSeq peptide;Acc:NP_989806]	10	SMAD3	SMAD3	SMAD3
ENSGALG00000037784	-0.484597	6.47273	5.53332	0.0186577	0.240896	dystroglycan precursor [Source:RefSeq peptide;Acc:NP_001091009]	12	DAG1	DAG1
ENSGALG00000012710	-0.610484	3.28068	5.53219	0.0186697	0.240896	Neuronal calcium sensor 1 [Source:UniProtKB/Swiss-Prot;Acc:P62167]	17	NCS1	NCS1	NCS1
ENSGALG00000036086	-0.371927	7.586	5.52657	0.0187298	0.241375	transgelin 2 [Source:HGNC Symbol;Acc:HGNC:11554]	25	TAGLN2		TAGLN2
ENSGALG00000002728	-0.560361	6.02342	5.52183	0.0187806	0.241375	solute carrier family 16 member 3 [Source:HGNC Symbol;Acc:HGNC:10924]	18	SLC16A3	SLC16A3	SLC16A3
ENSGALG00000028373	-0.562741	3.36318	5.5213	0.0187863	0.241375	growth arrest specific 2 like 3 [Source:HGNC Symbol;Acc:HGNC:27475]	1	GAS2L3	GAS2L3	GAS2L3
ENSGALG00000009024	-0.390551	4.8901	5.51948	0.0188058	0.241375	CAP-Gly domain containing linker protein family member 4 [Source:HGNC Symbol;Acc:HGNC:26108]	3	CLIP4	CLIP4	CLIP4
ENSGALG00000044468	-0.666077	2.8742	5.51637	0.0188393	0.241375		AADN04016294.1
ENSGALG00000043633	0.786363	3.11584	5.51628	0.0188403	0.241375		33
ENSGALG00000045925	0.564074	3.08643	5.51626	0.0188405	0.241375		1		LOC418554
ENSGALG00000002160	0.509281	10.0404	5.51093	0.018898	0.24175	Beta-2-microglobulin [Source:UniProtKB/Swiss-Prot;Acc:P21611]	10	B2M	B2M	B2M
ENSGALG00000004140	-0.432388	4.4619	5.50988	0.0189093	0.24175	SH3 domain binding protein 4 [Source:HGNC Symbol;Acc:HGNC:10826]	7	SH3BP4	SH3BP4	SH3BP4
ENSGALG00000009207	0.503245	4.97067	5.50824	0.0189271	0.24175	tripartite motif containing 2 [Source:HGNC Symbol;Acc:HGNC:15974]	4	TRIM2	TRIM2	TRIM2
ENSGALG00000007804	-0.365331	5.70429	5.50377	0.0189755	0.242124	glucoside xylosyltransferase 2 [Source:HGNC Symbol;Acc:HGNC:33383]	12	GXYLT2	GXYLT2	GXYLT2
ENSGALG00000002618	-0.637156	2.53912	5.49221	0.0191014	0.243418	BTB/POZ domain-containing protein KCTD7 [Source:UniProtKB/Swiss-Prot;Acc:Q5ZJP7]	19	KCTD7	KCTD7	KCTD7
ENSGALG00000002846	-0.681436	3.28417	5.49093	0.0191154	0.243418	neuralized E3 ubiquitin protein ligase 1B [Source:HGNC Symbol;Acc:HGNC:35422]	13	NEURL1B	NEURL1B	NEURL1B
ENSGALG00000045639	1.1641	0.342459	5.4887	0.0191398	0.243484		2
ENSGALG00000002038	-0.36411	5.11549	5.4863	0.0191661	0.243536	DENN domain containing 2C [Source:HGNC Symbol;Acc:HGNC:24748]	26	DENND2C	DENND2C	DENND2C
ENSGALG00000032411	-0.756779	2.39168	5.48481	0.0191824	0.243536		Z
ENSGALG00000005077	-0.621664	5.22163	5.46992	0.0193465	0.245101	coagulation factor VIII [Source:HGNC Symbol;Acc:HGNC:3546]	4	F8	F8	F8
ENSGALG00000000244	-0.603995	2.80746	5.46581	0.0193921	0.245101	calcium/calmodulin-dependent protein kinase type IV [Source:RefSeq peptide;Acc:NP_001029985]	Z	CAMK4		CAMK4
ENSGALG00000030836	-0.873081	1.17975	5.46579	0.0193923	0.245101	pleckstrin and Sec7 domain containing 2 [Source:HGNC Symbol;Acc:HGNC:19092]	13	PSD2	PSD2	PSD2
ENSGALG00000003162	0.344987	5.35233	5.46492	0.019402	0.245101	family with sequence similarity 134 member C [Source:HGNC Symbol;Acc:HGNC:27258]	27	FAM134C		FAM134C
ENSGALG00000008359	-0.4004	4.79431	5.4631	0.0194221	0.245101	CD93 molecule [Source:HGNC Symbol;Acc:HGNC:15855]	3	CD93	CD93	CD93
ENSGALG00000042510	0.720703	2.72186	5.46134	0.0194418	0.245101		8
ENSGALG00000007059	0.532843	4.33261	5.45983	0.0194586	0.245101	immunoglobulin superfamily member 6 [Source:HGNC Symbol;Acc:HGNC:5953]	14	IGSF6	IGSF6	IGSF6
ENSGALG00000041621	1.32222	6.57135	5.45809	0.019478	0.245101		2		LY6E
ENSGALG00000006511	0.920314	2.31065	5.45789	0.0194801	0.245101		10		BCL2A1
ENSGALG00000040794	0.581425	3.56571	5.44584	0.019615	0.246553	cyclin E2 [Source:HGNC Symbol;Acc:HGNC:1590]	2	CCNE2	CCNE2
ENSGALG00000016357	-0.376784	8.40903	5.4435	0.0196413	0.246638	peroxiredoxin 4 [Source:HGNC Symbol;Acc:HGNC:17169]	1	PRDX4	PRDX4	PRDX4
ENSGALG00000007082	0.387529	4.96357	5.44094	0.0196701	0.246754	cAMP-responsive element modulator isoform 5 [Source:RefSeq peptide;Acc:NP_001265064]	2	CREM	CREM	CREM
ENSGALG00000002458	-0.332741	5.60782	5.4344	0.0197438	0.247434	Vac14, PIKFYVE complex component [Source:HGNC Symbol;Acc:HGNC:25507]	11	VAC14	VAC14	VAC14
ENSGALG00000001758	-0.411825	4.8062	5.43069	0.0197858	0.247715	quiescin sulfhydryl oxidase 2 [Source:HGNC Symbol;Acc:HGNC:30249]	17	QSOX2	QSOX2	QSOX2
ENSGALG00000038637	-0.436011	4.28517	5.42251	0.0198788	0.248632		10
ENSGALG00000006323	0.865867	10.9344	5.41634	0.0199491	0.249266	Myeloid protein 1 [Source:UniProtKB/Swiss-Prot;Acc:P08940]	13	MIM1	LECT2
ENSGALG00000046472	-0.43872	4.11231	5.40286	0.0201037	0.250949		KQ759634.1
ENSGALG00000011865	-0.377899	5.87159	5.39835	0.0201558	0.251295		15
ENSGALG00000032428	1.28685	4.17356	5.39489	0.0201959	0.251295		11		LOC100858381
ENSGALG00000004809	0.378742	4.85801	5.39324	0.0202149	0.251295	peptidylprolyl isomerase F [Source:HGNC Symbol;Acc:HGNC:9259]	6	PPIF	PPIF	PPIF
ENSGALG00000043111	-1.07811	0.633792	5.39293	0.0202185	0.251295		AADN04002672.1
ENSGALG00000009977	0.391442	4.60907	5.39187	0.0202308	0.251295	SMAD family member 1 [Source:HGNC Symbol;Acc:HGNC:6767]	4	SMAD1	SMAD1	SMAD1
ENSGALG00000020479	0.41487	6.55857	5.38825	0.0202728	0.25157		5		SLC43A3
ENSGALG00000032779	-0.390477	6.71455	5.38241	0.0203408	0.252159		5
ENSGALG00000011609	-0.797459	2.12553	5.38075	0.0203601	0.252159		5
ENSGALG00000010053	-0.523526	4.32948	5.37711	0.0204026	0.252437	protein tyrosine phosphatase, receptor type F [Source:HGNC Symbol;Acc:HGNC:9670]	8	PTPRF	PTPRF	PTPRF
ENSGALG00000006751	-0.370745	6.16882	5.37348	0.0204451	0.252716	Thy-1 cell surface antigen [Source:HGNC Symbol;Acc:HGNC:11801]	24	THY1	THY1	THY1
ENSGALG00000032474	0.62816	2.40947	5.36885	0.0204995	0.253008		3
ENSGALG00000000227	-0.332815	7.46992	5.36806	0.0205087	0.253008	Dihydropyrimidinase-related protein 2 [Source:UniProtKB/Swiss-Prot;Acc:Q90635]	22	DPYSL2	DPYSL2	DPYSL2
ENSGALG00000002486	-0.40861	5.23506	5.36335	0.0205643	0.253099	ring finger protein 123 [Source:HGNC Symbol;Acc:HGNC:21148]	12	RNF123	RNF123	RNF123
ENSGALG00000016990	0.37138	4.87091	5.36258	0.0205733	0.253099	leucine rich repeats and calponin homology domain containing 1 [Source:HGNC Symbol;Acc:HGNC:20309]	1	LRCH1	LRCH1	LRCH1
ENSGALG00000010567	-0.696266	2.56338	5.36131	0.0205883	0.253099		8		RAB3B
ENSGALG00000038671	0.386859	7.4232	5.36064	0.0205962	0.253099		18		LOC422090
ENSGALG00000002091	-0.801238	2.02127	5.35337	0.0206823	0.253714	zinc finger DHHC-type containing 1 [Source:HGNC Symbol;Acc:HGNC:17916]	11	ZDHHC1		ZDHHC1
ENSGALG00000034150	0.868958	5.19665	5.35149	0.0207046	0.253714		2		CATH3
ENSGALG00000035182	-0.403524	5.33025	5.35133	0.0207065	0.253714	chemerin chemokine-like receptor 1 [Source:HGNC Symbol;Acc:HGNC:2121]	15	CMKLR1	CMKLR1	CMKLR1
ENSGALG00000016591	-0.958083	0.494753	5.34606	0.0207692	0.254237	dynein regulatory complex subunit 1 [Source:HGNC Symbol;Acc:HGNC:24245]	3	DRC1		DRC1
ENSGALG00000009864	0.525544	3.85505	5.34225	0.0208146	0.254546	TNF receptor associated factor 5 [Source:HGNC Symbol;Acc:HGNC:12035]	3	TRAF5	TRAF5	TRAF5
ENSGALG00000001702	-0.512719	4.19948	5.33301	0.0209252	0.25555	exocyst complex component 3 like 1 [Source:HGNC Symbol;Acc:HGNC:27540]	11	EXOC3L1	EXOC3L1	EXOC3L1
ENSGALG00000002123	-0.998733	2.85452	5.3311	0.0209482	0.25555	organic solute carrier partner 1 [Source:HGNC Symbol;Acc:HGNC:29971]	23	OSCP1	OSCP1	OSCP1
ENSGALG00000014944	0.536644	3.45318	5.33034	0.0209573	0.25555	glucosaminyl (N-acetyl) transferase 4, core 2 [Source:HGNC Symbol;Acc:HGNC:17973]	Z	GCNT4	GCNT4	GCNT4
ENSGALG00000015079	-0.868885	1.74702	5.32855	0.0209788	0.255566	uroplakin 1B [Source:HGNC Symbol;Acc:HGNC:12578]	1	UPK1B	UPK1B	UPK1B
ENSGALG00000019325	1.80798	1.89637	5.32096	0.0210704	0.256434		1		LOC417973
ENSGALG00000010119	-0.430276	5.36299	5.31781	0.0211085	0.256651	cyclin dependent kinase like 2 [Source:HGNC Symbol;Acc:HGNC:1782]	4	CDKL2	CDKL2	CDKL2
ENSGALG00000038374	0.541091	3.58318	5.31422	0.0211521	0.256934	sorting nexin 20 [Source:RefSeq peptide;Acc:NP_001280250]	11	SNX20	SNX20
ENSGALG00000003999	-0.434599	4.77712	5.30911	0.0212142	0.257441		5
ENSGALG00000001892	-0.495212	4.30624	5.30194	0.0213017	0.258255	cytoglobin [Source:HGNC Symbol;Acc:HGNC:16505]	18	CYGB	CYGB	CYGB
ENSGALG00000016669	0.87691	9.3897	5.2984	0.021345	0.258532		3		AvBD2
ENSGALG00000003689	-0.699911	7.47207	5.29552	0.0213803	0.258712	3'-phosphoadenosine 5'-phosphosulfate synthase 2 [Source:HGNC Symbol;Acc:HGNC:8604]	6	PAPSS2	PAPSS2	PAPSS2
ENSGALG00000028016	1.12296	0.959875	5.29159	0.0214287	0.259017		1		HSPA12B
ENSGALG00000017248	-0.428088	4.18596	5.29014	0.0214465	0.259017	RAB30, member RAS oncogene family [Source:HGNC Symbol;Acc:HGNC:9770]	1	RAB30	RAB30	RAB30
ENSGALG00000032626	1.13154	4.27208	5.2848	0.0215124	0.259565		11		LOC415756
ENSGALG00000003601	-0.33482	7.44384	5.26676	0.0217365	0.262019	ATPase plasma membrane Ca2+ transporting 4 [Source:HGNC Symbol;Acc:HGNC:817]	26	ATP2B4	ATP2B4	ATP2B4
ENSGALG00000031208	0.734109	2.78025	5.26248	0.02179	0.262307		20
ENSGALG00000000775	0.554297	7.34124	5.26153	0.0218019	0.262307	cathepsin S [Source:HGNC Symbol;Acc:HGNC:2545]	25	CTSS	CTSS	CTSS
ENSGALG00000027765	1.07117	2.64496	5.25584	0.0218732	0.262915		2	MRC1L-D	LOC771876
ENSGALG00000032768	-0.698461	4.39802	5.25231	0.0219176	0.263185	transcription factor SOX-5 [Source:RefSeq peptide;Acc:NP_001004385]	1	SOX5	SOX5
ENSGALG00000002647	0.970157	4.62143	5.25075	0.0219373	0.263185	Plastin-1 [Source:UniProtKB/Swiss-Prot;Acc:P19179]	9	PLS1	PLS1	PLS1
ENSGALG00000005460	0.4346	4.06017	5.24771	0.0219757	0.263325	solute carrier organic anion transporter family member 4A1 [Source:HGNC Symbol;Acc:HGNC:10953]	20	SLCO4A1	SLCO4A1	SLCO4A1
ENSGALG00000007650	0.460982	5.3719	5.24612	0.0219957	0.263325	SLC9A3 regulator 1 [Source:HGNC Symbol;Acc:HGNC:11075]	18	SLC9A3R1	SLC9A3R1	SLC9A3R1
ENSGALG00000043829	-0.761941	6.51239	5.24457	0.0220154	0.263325	exostosin like glycosyltransferase 1 [Source:HGNC Symbol;Acc:HGNC:3515]	23	EXTL1	LOC100859367	EXTL1
ENSGALG00000041202	0.474459	5.19304	5.24242	0.0220425	0.263325	F-box protein 32 [Source:HGNC Symbol;Acc:HGNC:16731]	2	FBXO32	FBXO32
ENSGALG00000038945	0.52822	2.80319	5.24159	0.0220531	0.263325		11
ENSGALG00000015572	0.602802	3.36385	5.23177	0.0221779	0.264566	coiled-coil domain containing 125 [Source:HGNC Symbol;Acc:HGNC:28924]	Z	CCDC125	CCDC125	CCDC125
ENSGALG00000042001	0.996606	5.6053	5.22454	0.0222703	0.265265		4
ENSGALG00000026553	1.19295	0.62355	5.22243	0.0222974	0.265265		Z
ENSGALG00000022815	0.893793	9.31054	5.22132	0.0223117	0.265265	Gallinacin-1 [Source:UniProtKB/Swiss-Prot;Acc:P46156]	3		AvBD1
ENSGALG00000027757	0.421208	3.90246	5.22064	0.0223204	0.265265	ADP ribosylation factor like GTPase 4A [Source:HGNC Symbol;Acc:HGNC:695]	2	ARL4A	ARL4A	ARL4A
ENSGALG00000014834	0.317192	5.37047	5.20899	0.0224704	0.266743	nuclear receptor coactivator 7 [Source:HGNC Symbol;Acc:HGNC:21081]	3	NCOA7	NCOA7	NCOA7
ENSGALG00000042949	0.379382	4.55683	5.20771	0.022487	0.266743	O-6-methylguanine-DNA methyltransferase [Source:HGNC Symbol;Acc:HGNC:7059]	6	MGMT	MGMT	MGMT
ENSGALG00000038146	0.473437	4.31275	5.20377	0.022538	0.267097		19
ENSGALG00000013134	0.538187	4.30821	5.19796	0.0226134	0.267332		1		PLEKHA5
ENSGALG00000000783	0.688592	2.30366	5.19676	0.022629	0.267332	platelet activating factor receptor [Source:HGNC Symbol;Acc:HGNC:9582]	23	PTAFR	PTAFR	PTAFR
ENSGALG00000011254	0.385121	4.23081	5.19648	0.0226327	0.267332	SATB homeobox 1 [Source:HGNC Symbol;Acc:HGNC:10541]	2	SATB1	SATB1	SATB1
ENSGALG00000016592	0.924998	3.45946	5.19293	0.022679	0.267332	Ribose-phosphate pyrophosphokinase 2 [Source:UniProtKB/Swiss-Prot;Acc:Q5ZI49]	1	PRPS2	PRPS2	PRPS2
ENSGALG00000012784	-0.356732	8.50165	5.19026	0.0227138	0.267332	thioredoxin domain containing 5 [Source:HGNC Symbol;Acc:HGNC:21073]	2	TXNDC5	TXNDC5	TXNDC5
ENSGALG00000030063	0.360361	4.77045	5.18991	0.0227185	0.267332	MALT1 paracaspase [Source:HGNC Symbol;Acc:HGNC:6819]	Z	MALT1	PCASP1	MALT1
ENSGALG00000044293	-0.898879	1.53792	5.18965	0.0227218	0.267332	immunoglobulin superfamily member 10 [Source:HGNC Symbol;Acc:HGNC:26384]	9	IGSF10	IGSF10	IGSF10
ENSGALG00000023437	-0.882667	2.85458	5.18795	0.022744	0.267332	NAD(P)H dehydrogenase [Source:RefSeq peptide;Acc:NP_001264549]	11	NQO1	NQO1
ENSGALG00000001571	0.4146	6.37848	5.1864	0.0227644	0.267332	myosin IF [Source:HGNC Symbol;Acc:HGNC:7600]	28	MYO1F	MYO1F	MYO1F
ENSGALG00000009957	-0.414769	6.3729	5.18603	0.0227692	0.267332	tyrosine kinase with immunoglobulin like and EGF like domains 1 [Source:HGNC Symbol;Acc:HGNC:11809]	8	TIE1	TIE1	TIE1
ENSGALG00000016351	0.356727	6.06556	5.18284	0.022811	0.267574	acyl-CoA thioesterase 9 [Source:HGNC Symbol;Acc:HGNC:17152]	1	ACOT9	ACOT9	ACOT9
ENSGALG00000044574	-0.464963	3.50566	5.17644	0.0228952	0.268254	phospholipid phosphatase 5 [Source:HGNC Symbol;Acc:HGNC:25026]	22	PLPP5	PPAPDC1B	PLPP5
ENSGALG00000017414	-0.379649	6.10488	5.17521	0.0229114	0.268254	junction plakoglobin [Source:HGNC Symbol;Acc:HGNC:6207]	27	JUP	JUP	JUP
ENSGALG00000004853	0.358615	4.86127	5.16835	0.0230021	0.269067	LDL receptor related protein 3 [Source:HGNC Symbol;Acc:HGNC:6695]	11	LRP3	LRP3	LRP3
ENSGALG00000010476	0.409245	5.95927	5.16083	0.0231019	0.269882	BCL2 interacting protein 3 [Source:HGNC Symbol;Acc:HGNC:1084]	6	BNIP3	BNIP3	BNIP3
ENSGALG00000014958	0.885816	1.59578	5.15988	0.0231145	0.269882	ankyrin repeat and death domain containing 1B [Source:HGNC Symbol;Acc:HGNC:32525]	Z	ANKDD1B	ANKDD1B	ANKDD1B
ENSGALG00000034011	-0.358754	5.12308	5.15535	0.0231749	0.270338	PMS1 homolog 1, mismatch repair system component [Source:HGNC Symbol;Acc:HGNC:9121]	7	PMS1	PMS1	PMS1
ENSGALG00000003485	0.442902	7.03807	5.15287	0.023208	0.270474	cyclin D3 [Source:HGNC Symbol;Acc:HGNC:1585]	26	CCND3	CCND3	CCND3
ENSGALG00000027036	-0.670332	3.64744	5.15072	0.0232368	0.270539	protein kinase (cAMP-dependent, catalytic) inhibitor beta [Source:HGNC Symbol;Acc:HGNC:9018]	3	PKIB	PKIB	PKIB
ENSGALG00000004420	0.626115	3.35319	5.14926	0.0232563	0.270539	sidekick cell adhesion molecule 1 [Source:HGNC Symbol;Acc:HGNC:19307]	14	SDK1	SDK1	SDK1
ENSGALG00000014011	0.523365	3.87718	5.14552	0.0233064	0.270872	lymphoid restricted membrane protein [Source:HGNC Symbol;Acc:HGNC:6690]	1	LRMP		LRMP
ENSGALG00000009023	0.358782	5.43886	5.13754	0.0234138	0.271872	inhibitor of growth family member 3 [Source:HGNC Symbol;Acc:HGNC:14587]	1	ING3	ING3	ING3
ENSGALG00000010291	-0.426789	4.42991	5.13335	0.0234704	0.272278	RNA binding protein with multiple splicing [Source:HGNC Symbol;Acc:HGNC:19097]	4	RBPMS	RBPMS	RBPMS
ENSGALG00000011288	-0.76953	1.96534	5.13079	0.023505	0.272429	dishevelled binding antagonist of beta catenin 2 [Source:HGNC Symbol;Acc:HGNC:21231]	3	DACT2		DACT2
ENSGALG00000005206	-0.386399	5.89648	5.12443	0.0235914	0.27274	acyl-CoA synthetase long-chain family member 3 [Source:HGNC Symbol;Acc:HGNC:3570]	9	ACSL3	ACSL3	ACSL3
ENSGALG00000031529	-0.453082	4.03792	5.1229	0.0236121	0.27274	erb-b2 receptor tyrosine kinase 2 [Source:HGNC Symbol;Acc:HGNC:3430]	27	ERBB2	ERBB2	ERBB2
ENSGALG00000008520	-0.385753	8.22853	5.12268	0.0236151	0.27274	eukaryotic translation initiation factor 4 gamma 1 [Source:HGNC Symbol;Acc:HGNC:3296]	9	EIF4G1	EIF4G1	EIF4G1
ENSGALG00000043775	-0.505681	5.0851	5.12247	0.023618	0.27274	Rap guanine nucleotide exchange factor 3 [Source:HGNC Symbol;Acc:HGNC:16629]	33	RAPGEF3	RAPGEF3	RAPGEF3
ENSGALG00000042266	0.612184	2.98826	5.12045	0.0236455	0.272808	phytanoyl-CoA dioxygenase domain containing 1 [Source:HGNC Symbol;Acc:HGNC:23396]	17	PHYHD1	LOC100858951	PHYHD1
ENSGALG00000030075	0.652991	7.77011	5.11594	0.023707	0.273268		AADN04001799.1		LOC429249
ENSGALG00000042326	0.327027	4.87859	5.10721	0.0238266	0.274397		KQ759558.1
ENSGALG00000023709	1.34206	2.40406	5.10499	0.0238572	0.274499		17		LOC417192
ENSGALG00000002358	-0.569859	4.44451	5.1007	0.0239162	0.274927	cysteine dioxygenase type 1 [Source:HGNC Symbol;Acc:HGNC:1795]	Z	CDO1	CDO1	CDO1
ENSGALG00000007701	-0.748339	3.38196	5.09524	0.0239916	0.275543	UDP-GlcNAc:betaGal beta-1,3-N-acetylglucosaminyltransferase 7 [Source:HGNC Symbol;Acc:HGNC:18811]	9	B3GNT7	B3GNT7	B3GNT7
ENSGALG00000012015	1.07016	1.22893	5.08961	0.0240696	0.276051	N-deacetylase and N-sulfotransferase 4 [Source:HGNC Symbol;Acc:HGNC:20779]	4	NDST4	NDST4	NDST4
ENSGALG00000016471	0.462294	4.29106	5.08625	0.0241163	0.276051		3		NT5C1B
ENSGALG00000024020	0.849912	4.19078	5.08383	0.0241499	0.276051		LGE64
ENSGALG00000038416	-1.06504	0.456784	5.08354	0.024154	0.276051		6
ENSGALG00000001788	-0.386523	7.0813	5.08131	0.0241851	0.276051	ADP dependent glucokinase [Source:HGNC Symbol;Acc:HGNC:25250]	10	ADPGK	ADPGK	ADPGK
ENSGALG00000028376	-1.063	0.491808	5.08028	0.0241995	0.276051	fibroblast growth factor 19 [Source:HGNC Symbol;Acc:HGNC:3675]	5	FGF19	FGF19	FGF19
ENSGALG00000017091	-0.471739	6.15198	5.0801	0.024202	0.276051	fms related tyrosine kinase 1 [Source:HGNC Symbol;Acc:HGNC:3763]	1	FLT1	FLT1	FLT1
ENSGALG00000003114	-0.604828	3.16433	5.07949	0.0242104	0.276051	noggin [Source:HGNC Symbol;Acc:HGNC:7866]	18	NOG	NOG	NOG
ENSGALG00000006157	0.311122	5.97914	5.07729	0.0242413	0.276154		4		DDX26B
ENSGALG00000032530	0.479994	4.93626	5.07123	0.0243261	0.276871	SAM and SH3 domain containing 3 [Source:HGNC Symbol;Acc:HGNC:15975]	4	SASH3	SASH3	SASH3
ENSGALG00000014554	-0.367873	4.99702	5.06923	0.0243542	0.276941	atrophin 1 [Source:HGNC Symbol;Acc:HGNC:3033]	1	ATN1		ATN1
ENSGALG00000010323	0.784816	2.51702	5.06443	0.0244217	0.277321		5		BATF
ENSGALG00000015299	-0.349033	6.80843	5.06374	0.0244314	0.277321	TRK-fused gene [Source:HGNC Symbol;Acc:HGNC:11758]	1	TFG	TFG	TFG
ENSGALG00000015461	0.831245	1.58766	5.06029	0.0244801	0.277336		1		LOC396098
ENSGALG00000013720	0.982399	0.874276	5.05798	0.0245128	0.277336	F-box protein 15 [Source:HGNC Symbol;Acc:HGNC:13617]	2	FBXO15	FBXO15	FBXO15
ENSGALG00000030027	-0.443347	4.87281	5.05749	0.0245197	0.277336	cell surface glycoprotein MUC18 precursor [Source:RefSeq peptide;Acc:NP_001004768]	24	MCAM	MCAM	MCAM
ENSGALG00000034048	0.531024	4.03394	5.05744	0.0245205	0.277336	B-cell CLL/lymphoma 11A [Source:HGNC Symbol;Acc:HGNC:13221]	3	BCL11A	BCL11A	BCL11A
ENSGALG00000042759	0.507784	3.63831	5.04928	0.0246362	0.278395	protein kinase, X-linked [Source:HGNC Symbol;Acc:HGNC:9441]	1	PRKX	PRKX	PRKX
ENSGALG00000015167	-1.10484	2.14104	5.04297	0.0247261	0.279005	prune homolog 2 [Source:HGNC Symbol;Acc:HGNC:25209]	Z	PRUNE2		PRUNE2
ENSGALG00000012586	0.403645	4.9577	5.04239	0.0247343	0.279005	G kinase anchoring protein 1 [Source:HGNC Symbol;Acc:HGNC:17496]	Z	GKAP1	GKAP1	GKAP1
ENSGALG00000026239	-0.51156	3.74951	5.03892	0.0247839	0.279316	MPV17, mitochondrial inner membrane protein [Source:HGNC Symbol;Acc:HGNC:7224]	3	MPV17		MPV17
ENSGALG00000005714	-0.402142	4.96976	5.0325	0.024876	0.280104	polycystin 1, transient receptor potential channel interacting [Source:HGNC Symbol;Acc:HGNC:9008]	14	PKD1	PKD1	PKD1
ENSGALG00000006609	-0.369783	5.30061	5.02946	0.0249197	0.280308	EPH receptor B1 [Source:HGNC Symbol;Acc:HGNC:3392]	9	EPHB1	EPHB1	EPHB1
ENSGALG00000005297	0.946354	2.29421	5.02816	0.0249384	0.280308	hedgehog acyltransferase-like [Source:HGNC Symbol;Acc:HGNC:13242]	2	HHATL	HHATL	HHATL
ENSGALG00000004357	-0.333955	8.35544	5.02437	0.0249931	0.280673	annexin A6 [Source:HGNC Symbol;Acc:HGNC:544]	13	ANXA6	ANXA6	ANXA6
ENSGALG00000027375	-0.469923	4.24398	5.02007	0.0250551	0.28112	nuclear receptor 2C2 associated protein [Source:HGNC Symbol;Acc:HGNC:30763]	28	NR2C2AP		NR2C2AP
ENSGALG00000040855	-0.847169	0.93304	5.01523	0.0251252	0.281657		1
ENSGALG00000039660	-0.665429	2.12745	5.01344	0.0251513	0.281699		AADN04012967.1
ENSGALG00000044466	0.597404	3.24633	5.00782	0.0252331	0.282365		11
ENSGALG00000014371	0.323183	5.86562	5.00287	0.0253053	0.282871	galectin 8 [Source:HGNC Symbol;Acc:HGNC:6569]	3	LGALS8	LGALS8	LGALS8
ENSGALG00000032239	0.894432	5.24461	5.00166	0.0253231	0.282871	GTP cyclohydrolase I feedback regulator [Source:HGNC Symbol;Acc:HGNC:4194]	5	GCHFR	GCHFR	GCHFR
ENSGALG00000005078	0.458395	6.20528	4.99756	0.025383	0.283291	nucleoporin 210 [Source:HGNC Symbol;Acc:HGNC:30052]	12	NUP210	NUP210	NUP210
ENSGALG00000028298	0.849577	1.36487	4.99519	0.0254179	0.28343		Z
ENSGALG00000043208	0.4422	5.80044	4.98912	0.0255072	0.284175	TRAF-type zinc finger domain containing 1 [Source:HGNC Symbol;Acc:HGNC:24808]	15	TRAFD1	TRAFD1	TRAFD1
ENSGALG00000015075	-0.661896	4.22643	4.97755	0.0256783	0.28571		1		LOC408180
ENSGALG00000036490	0.355465	6.45354	4.97655	0.0256931	0.28571	family with sequence similarity 49 member B [Source:HGNC Symbol;Acc:HGNC:25216]	2	FAM49B	FAM49B	FAM49B
ENSGALG00000012412	-0.378212	5.22129	4.97453	0.0257233	0.28571	methylenetetrahydrofolate dehydrogenase (NADP+ dependent) 1-like [Source:HGNC Symbol;Acc:HGNC:21055]	3	MTHFD1L	MTHFD1L	MTHFD1L
ENSGALG00000039261	-0.418878	4.09753	4.97326	0.025742	0.28571		22
ENSGALG00000038636	0.387043	7.61117	4.97219	0.025758	0.28571	lysosomal protein transmembrane 5 [Source:HGNC Symbol;Acc:HGNC:29612]	23	LAPTM5	LAPTM5	LAPTM5
ENSGALG00000026572	0.518585	7.32417	4.96251	0.0259026	0.287063	regulator of G-protein signaling 5 [Source:HGNC Symbol;Acc:HGNC:10001]	8	RGS5	RGS5	RGS5
ENSGALG00000015379	0.897682	1.57891	4.95839	0.0259644	0.287495	transgelin 3 [Source:HGNC Symbol;Acc:HGNC:29868]	1	TAGLN3	TAGLN3	TAGLN3
ENSGALG00000029975	-0.468371	6.74291	4.95474	0.0260193	0.287759		KQ759689.1
ENSGALG00000027835	-0.346913	5.67737	4.95378	0.0260337	0.287759	Pterin-4-alpha-carbinolamine dehydratase [Source:UniProtKB/Swiss-Prot;Acc:O73930]	6	PCBD1	PCBD1
ENSGALG00000030904	-0.47282	9.19215	4.95182	0.0260632	0.287833	low-density lipoprotein receptor-related protein 1 precursor [Source:RefSeq peptide;Acc:NP_990573]	KQ759536.1	LRP1	LRP1
ENSGALG00000016377	-0.467785	6.40948	4.94469	0.026171	0.28856	peroxidasin [Source:HGNC Symbol;Acc:HGNC:14966]	3	PXDN	PXDN	PXDN
ENSGALG00000041577	0.39258	6.79852	4.94387	0.0261834	0.28856	integrin subunit alpha 4 [Source:HGNC Symbol;Acc:HGNC:6140]	7	ITGA4	ITGA4	ITGA4
ENSGALG00000009291	0.442088	3.76743	4.94294	0.0261975	0.28856	epoxide hydrolase 1 [Source:HGNC Symbol;Acc:HGNC:3401]	3	EPHX1	EPHX1	EPHX1
ENSGALG00000013406	-0.42136	5.50625	4.9305	0.0263867	0.290392	EGF domain-specific O-linked N-acetylglucosamine transferase [Source:RefSeq peptide;Acc:NP_001026580]	12	EOGT	EOGT
ENSGALG00000009222	-0.474911	7.28032	4.9236	0.0264922	0.291299	fibronectin type III domain containing 3B [Source:HGNC Symbol;Acc:HGNC:24670]	9	FNDC3B	FNDC3B	FNDC3B
ENSGALG00000017644	0.358337	8.33236	4.91411	0.0266381	0.292649	coactosin like F-actin binding protein 1 [Source:HGNC Symbol;Acc:HGNC:18304]	11	COTL1	COTL1	COTL1
ENSGALG00000001749	-0.369889	6.30426	4.90061	0.0268472	0.29469	acyl-CoA synthetase bubblegum family member 2 [Source:HGNC Symbol;Acc:HGNC:24174]	28	ACSBG2	ACSBG2	ACSBG2
ENSGALG00000012655	0.31473	5.73924	4.8953	0.0269299	0.295128	RNA polymerase III subunit B [Source:HGNC Symbol;Acc:HGNC:30348]	1	POLR3B	POLR3B	POLR3B
ENSGALG00000027629	-0.326355	5.84003	4.89505	0.0269338	0.295128	G protein subunit gamma 2 [Source:HGNC Symbol;Acc:HGNC:4404]	5	GNG2	GNG2	GNG2
ENSGALG00000006864	0.556723	6.49841	4.89251	0.0269734	0.295306		8
ENSGALG00000038652	-0.478116	4.30024	4.88685	0.027062	0.295803		3		LOC395611
ENSGALG00000041603	-0.897892	1.34519	4.88653	0.0270671	0.295803		AADN04016065.1
ENSGALG00000037904	-0.308477	5.33306	4.88415	0.0271043	0.295803	eukaryotic translation initiation factor 4E binding protein 2 [Source:HGNC Symbol;Acc:HGNC:3289]	6	EIF4EBP2	EIF4EBP2	EIF4EBP2
ENSGALG00000005481	0.364804	5.3239	4.88364	0.0271124	0.295803	Rho guanine nucleotide exchange factor 3 [Source:HGNC Symbol;Acc:HGNC:683]	12	ARHGEF3	ARHGEF3	ARHGEF3
ENSGALG00000034741	0.745076	2.88057	4.87372	0.0272686	0.297251	ethanolamine-phosphate phospho-lyase [Source:HGNC Symbol;Acc:HGNC:14404]	4	ETNPPL	ETNPPL	ETNPPL
ENSGALG00000044803	0.675612	1.7948	4.86769	0.027364	0.298035		6
ENSGALG00000039191	0.33261	5.54078	4.85164	0.0276198	0.300428		5
ENSGALG00000010125	-0.566439	7.56316	4.85093	0.0276313	0.300428	chondroitin sulfate N-acetylgalactosaminyltransferase 1 [Source:HGNC Symbol;Acc:HGNC:24290]	4	CSGALNACT1	CSGALNACT1	CSGALNACT1
ENSGALG00000020884	0.725026	2.00975	4.84266	0.027764	0.301407		8
ENSGALG00000006258	-0.829835	1.74817	4.84145	0.0277836	0.301407	SPARC/osteonectin, cwcv and kazal like domains proteoglycan 1 [Source:HGNC Symbol;Acc:HGNC:11251]	13	SPOCK1		SPOCK1
ENSGALG00000037193	0.985583	1.08863	4.84087	0.0277928	0.301407	HECT, C2 and WW domain containing E3 ubiquitin protein ligase 1 [Source:HGNC Symbol;Acc:HGNC:22195]	2	HECW1	HECW1	HECW1
ENSGALG00000004889	-0.400035	5.95772	4.83589	0.0278733	0.301479	solute carrier family 2 member 1 [Source:HGNC Symbol;Acc:HGNC:11005]	21	SLC2A1	SLC2A1	SLC2A1
ENSGALG00000028979	0.357569	5.30902	4.83507	0.0278866	0.301479	fructosamine 3 kinase related protein [Source:HGNC Symbol;Acc:HGNC:25700]	18	FN3KRP	FN3KRP	FN3KRP
ENSGALG00000040180	0.547419	3.76495	4.83466	0.0278932	0.301479	CCAAT/enhancer binding protein delta [Source:HGNC Symbol;Acc:HGNC:1835]	2	CEBPD		CEBPD
ENSGALG00000015166	-0.475455	4.25139	4.83259	0.0279267	0.301479	glucosaminyl (N-acetyl) transferase 1, core 2 [Source:HGNC Symbol;Acc:HGNC:4203]	Z	GCNT1	GCNT1	GCNT1
ENSGALG00000017321	-0.453918	3.7708	4.8318	0.0279395	0.301479	pleckstrin homology domain containing B1 [Source:HGNC Symbol;Acc:HGNC:19079]	1	PLEKHB1	PLEKHB1	PLEKHB1
ENSGALG00000030613	-0.410022	6.73914	4.83105	0.0279517	0.301479	platelet derived growth factor receptor beta [Source:HGNC Symbol;Acc:HGNC:8804]	13	PDGFRB	PDGFRB	PDGFRB
ENSGALG00000004228	0.339915	4.59077	4.83014	0.0279664	0.301479	ubiquitin specific peptidase 40 [Source:HGNC Symbol;Acc:HGNC:20069]	7	USP40	USP40	USP40
ENSGALG00000017485	0.752559	1.72638	4.8276	0.0280075	0.301666		4		TLR1A
ENSGALG00000039887	-0.810553	1.36968	4.82565	0.0280393	0.301674		25		LOC776376
ENSGALG00000009075	-0.309952	6.11783	4.82255	0.0280897	0.301674	CD99 molecule like 2 [Source:HGNC Symbol;Acc:HGNC:18237]	4	CD99L2	CD99L2	CD99L2
ENSGALG00000011689	-0.305046	7.38193	4.82199	0.028099	0.301674	protein disulfide isomerase family A member 5 [Source:HGNC Symbol;Acc:HGNC:24811]	7	PDIA5		PDIA5
ENSGALG00000003284	0.302121	6.91718	4.81942	0.0281409	0.301674	cytokine receptor like factor 3 [Source:HGNC Symbol;Acc:HGNC:17177]	18	CRLF3	CRLF3	CRLF3
ENSGALG00000032893	-0.419868	4.62994	4.81858	0.0281545	0.301674	shisa family member 4 [Source:HGNC Symbol;Acc:HGNC:27139]	26	SHISA4		SHISA4
ENSGALG00000016852	0.701844	2.45853	4.81735	0.0281747	0.301674		1		TNFSF13B
ENSGALG00000030466	-0.365871	7.13918	4.81731	0.0281753	0.301674	citrate synthase [Source:HGNC Symbol;Acc:HGNC:2422]	33	CS	CS	CS
ENSGALG00000030313	0.401781	5.36788	4.80799	0.0283281	0.303054	DNA repair protein RAD51 homolog 1 [Source:UniProtKB/Swiss-Prot;Acc:P37383]	5	RAD51A	RAD51
ENSGALG00000001525	0.415918	6.64939	4.79579	0.0285293	0.304855	calcium binding and coiled-coil domain 2 [Source:HGNC Symbol;Acc:HGNC:29912]	27	CALCOCO2	CALCOCO2	CALCOCO2
ENSGALG00000035002	-0.918705	0.401316	4.79463	0.0285485	0.304855		3
ENSGALG00000014064	0.415302	4.47789	4.79268	0.0285809	0.304855	WD repeat domain 19 [Source:HGNC Symbol;Acc:HGNC:18340]	4	WDR19	WDR19	WDR19
ENSGALG00000004276	-0.451618	4.63264	4.7895	0.0286337	0.304855	carbohydrate sulfotransferase 12 [Source:HGNC Symbol;Acc:HGNC:17423]	14	CHST12	CHST12	CHST12
ENSGALG00000036789	-0.381856	4.9267	4.78898	0.0286423	0.304855	adhesion G protein-coupled receptor L2 [Source:HGNC Symbol;Acc:HGNC:18582]	8	ADGRL2	LPHN2	ADGRL2
ENSGALG00000023670	-0.924724	0.613546	4.78767	0.0286642	0.304855	N-acetylated alpha-linked acidic dipeptidase like 2 [Source:HGNC Symbol;Acc:HGNC:23219]	9	NAALADL2	NAALADL2	NAALADL2
ENSGALG00000030291	0.602728	3.99293	4.78662	0.0286816	0.304855	interferon regulatory factor 9 [Source:RefSeq peptide;Acc:NP_989889]	20	IRF9	IRF9
ENSGALG00000035325	0.782279	1.92133	4.78561	0.0286984	0.304855	phorbol-12-myristate-13-acetate-induced protein 1 [Source:HGNC Symbol;Acc:HGNC:9108]	Z	PMAIP1	PMAIP1	PMAIP1
ENSGALG00000030237	-0.662886	2.15631	4.78471	0.0287135	0.304855	paired like homeodomain 1 [Source:HGNC Symbol;Acc:HGNC:9004]	13	PITX1	PITX1	PITX1
ENSGALG00000026983	-0.61132	3.02103	4.78201	0.0287585	0.304888	chordin precursor [Source:RefSeq peptide;Acc:NP_990311]	9	CHRD		CHRD
ENSGALG00000041430	-0.364196	4.95169	4.78163	0.0287649	0.304888		KQ759368.1
ENSGALG00000029435	0.467936	3.42951	4.77926	0.0288045	0.305019	cytochrome P450 family 7 subfamily B member 1 [Source:HGNC Symbol;Acc:HGNC:2652]	2	CYP7B1	CYP7B1	CYP7B1
ENSGALG00000008947	0.970567	0.728566	4.77616	0.0288564	0.305019	p21 (RAC1) activated kinase 5 [Source:HGNC Symbol;Acc:HGNC:15916]	3	PAK5	PAK7	PAK5
ENSGALG00000002421	0.596997	4.37691	4.77603	0.0288585	0.305019	redox-regulatory protein PAMM precursor [Source:RefSeq peptide;Acc:NP_001180448]	6	FAM213A	FAM213A	FAM213A
ENSGALG00000031502	-0.63306	2.8952	4.7739	0.0288942	0.305019		1
ENSGALG00000011058	-0.965144	1.80144	4.77297	0.0289099	0.305019	leptin receptor [Source:HGNC Symbol;Acc:HGNC:6554]	8	LEPR	LEPR	LEPR
ENSGALG00000045671	-0.438881	6.26226	4.77222	0.0289225	0.305019		14
ENSGALG00000012080	0.846495	1.36962	4.77082	0.028946	0.305019		2
ENSGALG00000039643	-0.555373	3.42382	4.76889	0.0289784	0.305106	transmembrane protein 79 [Source:HGNC Symbol;Acc:HGNC:28196]	25	TMEM79	TMEM79	TMEM79
ENSGALG00000010031	0.347547	5.4002	4.76525	0.0290398	0.305337	Rho GTPase activating protein 10 [Source:HGNC Symbol;Acc:HGNC:26099]	4	ARHGAP10	ARHGAP10	ARHGAP10
ENSGALG00000021598	-0.931077	0.527874	4.76473	0.0290486	0.305337		21		AADACL4
ENSGALG00000015057	-0.758913	1.61255	4.75479	0.0292169	0.30685	D-aspartate oxidase [Source:HGNC Symbol;Acc:HGNC:2727]	3	DDO	DDO	DDO
ENSGALG00000033150	-0.350649	5.898	4.74949	0.0293069	0.307504	midnolin [Source:HGNC Symbol;Acc:HGNC:16298]	28	MIDN	MIDN	MIDN
ENSGALG00000012422	0.419419	3.80082	4.74827	0.0293278	0.307504	SH3 domain binding protein 1 [Source:HGNC Symbol;Acc:HGNC:10824]	1	SH3BP1		SH3BP1
ENSGALG00000007970	0.346042	5.56882	4.74296	0.0294184	0.308198	E3 SUMO-protein ligase PIAS1 [Source:RefSeq peptide;Acc:NP_001026627]	10	PIAS1	PIAS1	PIAS1
ENSGALG00000008169	-0.37915	8.76331	4.73717	0.0295176	0.308982	GDP dissociation inhibitor 2 [Source:HGNC Symbol;Acc:HGNC:4227]	1	GDI2	GDI2	GDI2
ENSGALG00000035810	1.03075	3.37574	4.73134	0.0296177	0.309729		AADN04000640.1		LOC100859374
ENSGALG00000028830	-0.834378	0.976876	4.73017	0.029638	0.309729	cilia and flagella associated protein 73 [Source:HGNC Symbol;Acc:HGNC:37100]	15	CFAP73	CCDC42B	CFAP73
ENSGALG00000036391	-0.430048	8.34373	4.72322	0.029758	0.310407	glutamine--fructose-6-phosphate transaminase 1 [Source:HGNC Symbol;Acc:HGNC:4241]	22	GFPT1	GFPT1
ENSGALG00000016919	0.817137	1.55487	4.72304	0.0297612	0.310407	Gallus gallus immunoresponsive 1 homolog (mouse) (IRG1), mRNA. [Source:RefSeq mRNA;Acc:NM_001030821]	1	IRG1	IRG1
ENSGALG00000009463	0.505267	3.54708	4.72215	0.0297765	0.310407		5
ENSGALG00000020342	-0.416433	3.75095	4.71972	0.0298186	0.310492	abhydrolase domain containing 12B [Source:HGNC Symbol;Acc:HGNC:19837]	5	ABHD12B	ABHD12B	ABHD12B
ENSGALG00000002326	-0.446019	6.33596	4.71884	0.0298338	0.310492		Z		LOC431656
ENSGALG00000004957	0.414172	4.19362	4.71684	0.0298685	0.310598	rhomboid domain containing 1 [Source:HGNC Symbol;Acc:HGNC:23081]	9	RHBDD1	RHBDD1	RHBDD1
ENSGALG00000015677	0.468354	6.00366	4.71476	0.0299047	0.310719	sushi domain containing 1 [Source:HGNC Symbol;Acc:HGNC:25413]	Z	SUSD1	SUSD1	SUSD1
ENSGALG00000005655	-0.643338	2.49449	4.71321	0.0299317	0.310744	thrombospondin type laminin G domain and EAR repeats [Source:HGNC Symbol;Acc:HGNC:1268]	9	TSPEAR	TSPEAR	TSPEAR
ENSGALG00000008518	0.566144	4.19528	4.70941	0.0299979	0.311176		17		LOC417253
ENSGALG00000010101	0.537191	3.88995	4.70637	0.030051	0.311418		8
ENSGALG00000036257	-0.47679	3.69416	4.70526	0.0300705	0.311418	ORMDL sphingolipid biosynthesis regulator 1 [Source:HGNC Symbol;Acc:HGNC:16036]	7	ORMDL1	ORMDL1	ORMDL1
ENSGALG00000021074	-0.525526	7.8672	4.70306	0.030109	0.311562	myocilin [Source:HGNC Symbol;Acc:HGNC:7610]	8	MYOC		MYOC
ENSGALG00000017150	-0.50505	2.8333	4.69905	0.0301793	0.311921	Rho GTPase activating protein 20 [Source:HGNC Symbol;Acc:HGNC:18357]	1	ARHGAP20	ARHGAP20	ARHGAP20
ENSGALG00000032181	0.507664	7.09529	4.69827	0.030193	0.311921	LDL receptor related protein 4 [Source:HGNC Symbol;Acc:HGNC:6696]	5	LRP4	LRP4	LRP4
ENSGALG00000032687	-0.363191	5.05703	4.69449	0.0302594	0.312351	pleckstrin homology like domain family A member 2 [Source:HGNC Symbol;Acc:HGNC:12385]	5	PHLDA2	PHLDA2	PHLDA2
ENSGALG00000005649	-0.447601	4.60129	4.69295	0.0302866	0.312377	transmembrane protein 150A [Source:HGNC Symbol;Acc:HGNC:24677]	6	TMEM150A	TMEM150A	TMEM150A
ENSGALG00000039480	1.17209	3.07982	4.68945	0.0303484	0.312688		16
ENSGALG00000027961	0.435769	4.46564	4.68785	0.0303766	0.312688	mucosa-associated lymphoid tissue lymphoma translocation protein 1-like [Source:RefSeq peptide;Acc:NP_001026745]	28		PCASP2
ENSGALG00000023819	-1.19628	0.594392	4.68704	0.0303909	0.312688		27		LOC772158
ENSGALG00000015556	-0.374448	5.41667	4.68398	0.0304451	0.31299	actin filament associated protein 1 [Source:HGNC Symbol;Acc:HGNC:24017]	4	AFAP1	AFAP1	AFAP1
ENSGALG00000016563	-0.394915	5.07199	4.67721	0.0305654	0.313972	ankyrin repeat and SOCS box containing 9 [Source:HGNC Symbol;Acc:HGNC:17184]	1	ASB9	ASB9	ASB9
ENSGALG00000033957	-0.32848	5.50636	4.67431	0.0306171	0.313986	spermatogenesis associated serine rich 2 [Source:HGNC Symbol;Acc:HGNC:18650]	AADN04000737.1	SPATS2	SPATS2	SPATS2
ENSGALG00000010997	0.654272	3.42665	4.6737	0.0306279	0.313986	DFNA5, deafness associated tumor suppressor [Source:HGNC Symbol;Acc:HGNC:2810]	2	DFNA5	DFNA5	DFNA5
ENSGALG00000026182	-0.304943	6.10853	4.67295	0.0306413	0.313986	CTTNBP2 N-terminal like [Source:HGNC Symbol;Acc:HGNC:25330]	26	CTTNBP2NL	CTTNBP2NL	CTTNBP2NL
ENSGALG00000006409	-0.480642	6.49312	4.66973	0.0306987	0.31432		1		PODXL
ENSGALG00000001709	-1.1201	1.0062	4.66159	0.0308446	0.315558	Musculoskeletal embryonic nuclear protein 1 [Source:UniProtKB/Swiss-Prot;Acc:Q76MS9]	12		MUSTN1
ENSGALG00000003921	-0.41338	4.66804	4.65625	0.0309406	0.316285		20		DBNDD2
ENSGALG00000003103	0.756206	2.22587	4.65234	0.0310113	0.316751	macrophage stimulating 1 receptor [Source:HGNC Symbol;Acc:HGNC:7381]	12	MST1R	MST1R	MST1R
ENSGALG00000042365	-0.497858	3.66097	4.64369	0.0311679	0.317979	caspase recruitment domain family member 10 [Source:HGNC Symbol;Acc:HGNC:16422]	1	CARD10	CARD10	CARD10
ENSGALG00000042620	-0.758806	2.39631	4.641	0.0312168	0.317979		AADN04016992.1
ENSGALG00000036962	-0.368793	7.74763	4.64082	0.0312201	0.317979	karyopherin subunit beta 1 [Source:HGNC Symbol;Acc:HGNC:6400]	27	KPNB1		KPNB1
ENSGALG00000043570	0.290833	6.55951	4.64016	0.0312321	0.317979		2	SGK3	SGK3
ENSGALG00000013495	0.543425	3.46635	4.63763	0.0312782	0.318018		27		GSDMA
ENSGALG00000012018	0.767746	2.42763	4.63719	0.0312862	0.318018	2-hydroxyacylsphingosine 1-beta-galactosyltransferase precursor [Source:RefSeq peptide;Acc:NP_989535]	4	UGT8	UGT8
ENSGALG00000010186	-0.342308	7.77626	4.63498	0.0313266	0.318172	Calpain-1 catalytic subunit [Source:UniProtKB/Swiss-Prot;Acc:P00789]	3		CAPN11
ENSGALG00000037328	-0.297665	6.87863	4.62937	0.0314291	0.31881		12
ENSGALG00000017205	-0.515734	3.40283	4.62879	0.0314398	0.31881	endonuclease domain containing 1 [Source:HGNC Symbol;Acc:HGNC:29129]	1	ENDOD1	ENDOD1	ENDOD1
ENSGALG00000017272	-0.40441	7.0059	4.62686	0.0314751	0.318913	von Willebrand factor [Source:HGNC Symbol;Acc:HGNC:12726]	1	VWF	VWF	VWF
ENSGALG00000026468	-0.400679	6.4332	4.62233	0.0315583	0.319369	chondroitin sulfate synthase 1 [Source:HGNC Symbol;Acc:HGNC:17198]	10	CHSY1		CHSY1
ENSGALG00000014750	0.720833	1.91127	4.62166	0.0315707	0.319369		1
ENSGALG00000005398	0.30401	5.86335	4.61436	0.0317053	0.320474	hydroxyacylglutathione hydrolase [Source:HGNC Symbol;Acc:HGNC:4805]	14	HAGH	HAGH	HAGH
ENSGALG00000017179	0.462747	6.52943	4.6045	0.0318882	0.321828	platelet derived growth factor D [Source:HGNC Symbol;Acc:HGNC:30620]	1	PDGFD	PDGFD	PDGFD
ENSGALG00000026424	-0.435073	4.01693	4.60336	0.0319093	0.321828	torsin family 2 member A [Source:HGNC Symbol;Acc:HGNC:11996]	17	TOR2A		TOR2A
ENSGALG00000011419	-0.385484	5.01275	4.60302	0.0319156	0.321828	dual specificity phosphatase 4 [Source:HGNC Symbol;Acc:HGNC:3070]	4	DUSP4	DUSP4	DUSP4
ENSGALG00000005601	0.851046	1.50036	4.58974	0.0321638	0.323592		12		DNAH12
ENSGALG00000016595	-0.326731	4.84069	4.58946	0.0321692	0.323592	tripartite motif containing 35 [Source:HGNC Symbol;Acc:HGNC:16285]	3	TRIM35	TRIM35	TRIM35
ENSGALG00000011822	-0.360742	5.45798	4.58861	0.032185	0.323592	calcium activated nucleotidase 1 [Source:HGNC Symbol;Acc:HGNC:19721]	18	CANT1	CANT1	CANT1
ENSGALG00000009233	0.405592	4.06224	4.5882	0.0321928	0.323592	lin-9 DREAM MuvB core complex component [Source:HGNC Symbol;Acc:HGNC:30830]	3	LIN9	LIN9	LIN9
ENSGALG00000013968	-0.371523	6.14021	4.58237	0.0323025	0.32401	sarcoglycan beta [Source:HGNC Symbol;Acc:HGNC:10806]	4	SGCB	SGCB	SGCB
ENSGALG00000039030	0.654215	1.63115	4.58219	0.0323059	0.32401		AADN04016873.1
ENSGALG00000015107	0.396575	5.35862	4.5819	0.0323113	0.32401	phosphatidylinositol-4-phosphate 5-kinase type 1 beta [Source:HGNC Symbol;Acc:HGNC:8995]	Z	PIP5K1B	PIP5K1B	PIP5K1B
ENSGALG00000040869	1.30745	0.428693	4.58043	0.0323391	0.324031		15		LOC100858984
ENSGALG00000008080	-0.78039	5.84928	4.5777	0.0323907	0.324292	C1q and tumor necrosis factor related protein 4 [Source:HGNC Symbol;Acc:HGNC:14346]	5	C1QTNF4		C1QTNF4
ENSGALG00000025996	0.32729	7.70657	4.57576	0.0324274	0.324402		6
ENSGALG00000023364	-0.453222	4.56999	4.5654	0.0326241	0.325747	CDC42 effector protein 4 [Source:HGNC Symbol;Acc:HGNC:17147]	18	CDC42EP4	CDC42EP4	CDC42EP4
ENSGALG00000003144	0.564194	5.64469	4.56525	0.0326269	0.325747	tripartite motif containing 25 [Source:HGNC Symbol;Acc:HGNC:12932]	18	TRIM25	TRIM25
ENSGALG00000004280	0.95957	1.75895	4.56461	0.0326391	0.325747	anoctamin 9 [Source:HGNC Symbol;Acc:HGNC:20679]	5	ANO9		ANO9
ENSGALG00000012429	-0.531121	4.24881	4.56315	0.0326668	0.325767	bone morphogenetic protein 4 [Source:HGNC Symbol;Acc:HGNC:1071]	5	BMP4	BMP4	BMP4
ENSGALG00000016261	0.592919	3.97934	4.55036	0.0329118	0.327951	cytochrome b-245, beta polypeptide [Source:RefSeq peptide;Acc:NP_001093756]	1	CYBB	CYBB	CYBB
ENSGALG00000008346	0.545207	3.99117	4.54867	0.0329443	0.328016		7		CASP18
ENSGALG00000032413	0.305615	7.19082	4.54266	0.0330601	0.328497	NAD kinase [Source:HGNC Symbol;Acc:HGNC:29831]	21	NADK	NADK	NADK
ENSGALG00000010087	-0.336999	4.92754	4.53941	0.0331229	0.328497	importin-13 [Source:RefSeq peptide;Acc:NP_001006537]	8	IPO13	IPO13
ENSGALG00000003857	0.685503	3.2136	4.53874	0.033136	0.328497	IL2 inducible T-cell kinase [Source:HGNC Symbol;Acc:HGNC:6171]	13	ITK	ITK	ITK
ENSGALG00000036360	-0.596704	6.94086	4.53839	0.0331428	0.328497	transient receptor potential cation channel subfamily V member 4 [Source:HGNC Symbol;Acc:HGNC:18083]	15	TRPV4	TRPV4	TRPV4
ENSGALG00000001486	0.412802	4.1664	4.53708	0.0331681	0.328497	zeta chain of T cell receptor associated protein kinase 70 [Source:HGNC Symbol;Acc:HGNC:12858]	28	ZAP70	ZAP70	ZAP70
ENSGALG00000004018	0.400506	3.9375	4.53659	0.0331776	0.328497	glycerate kinase [Source:HGNC Symbol;Acc:HGNC:24247]	12	GLYCTK	GLYCTK	GLYCTK
ENSGALG00000035266	0.769284	1.24589	4.53611	0.0331869	0.328497	Anosmin-1 [Source:UniProtKB/Swiss-Prot;Acc:P33005]	1	ANOS1	ANOS1
ENSGALG00000016823	0.386791	6.49584	4.53541	0.0332004	0.328497		1		TFDP1
ENSGALG00000004689	-0.41137	3.70659	4.52341	0.0334342	0.330552	protein kinase N3 [Source:HGNC Symbol;Acc:HGNC:17999]	17	PKN3		PKN3
ENSGALG00000027198	-0.426128	4.64387	4.5172	0.0335556	0.331493	transmembrane protein 47 [Source:HGNC Symbol;Acc:HGNC:18515]	1	TMEM47	TMEM47	TMEM47
ENSGALG00000015395	1.15876	1.62413	4.51539	0.0335913	0.331586		1		LOC418424
ENSGALG00000031117	0.386813	4.5073	4.5101	0.0336952	0.33212	serine/threonine kinase 17a [Source:HGNC Symbol;Acc:HGNC:11395]	2	STK17A	STK17A	STK17A
ENSGALG00000001565	0.72588	1.5689	4.50865	0.0337239	0.33212	complement C5 [Source:HGNC Symbol;Acc:HGNC:1331]	17	C5	C5	C5
ENSGALG00000016915	0.327511	7.6585	4.50863	0.0337242	0.33212	MYC binding protein 2, E3 ubiquitin protein ligase [Source:HGNC Symbol;Acc:HGNC:23386]	1	MYCBP2	MYCBP2	MYCBP2
ENSGALG00000011544	0.761945	2.27763	4.50624	0.0337715	0.332327		1		BCL2L14
ENSGALG00000040426	0.393467	7.55393	4.50068	0.0338813	0.333148	Protein CREG1 [Source:UniProtKB/Swiss-Prot;Acc:Q5ZJ73]	1	CREG1	CREG1
ENSGALG00000035845	-0.589523	4.42079	4.49888	0.033917	0.33324	junctophilin 1 [Source:HGNC Symbol;Acc:HGNC:14201]	2	JPH1		JPH1
ENSGALG00000039032	-0.78805	0.892023	4.49369	0.0340202	0.333532	four jointed box 1 [Source:HGNC Symbol;Acc:HGNC:17166]	5	FJX1	FJX1	FJX1
ENSGALG00000029917	-0.728976	2.6412	4.49334	0.0340272	0.333532	sarcoglycan alpha [Source:HGNC Symbol;Acc:HGNC:10805]	AADN04002558.1	SGCA	SGCA	SGCA
ENSGALG00000006565	-0.889295	0.813302	4.49258	0.0340423	0.333532		15		GGT1
ENSGALG00000009826	0.578622	3.58636	4.49208	0.0340522	0.333532	calmegin [Source:HGNC Symbol;Acc:HGNC:2060]	4	CLGN	CLGN	CLGN
ENSGALG00000013940	0.809042	0.962853	4.48846	0.0341244	0.333981	ligand of numb-protein X 1 [Source:HGNC Symbol;Acc:HGNC:6657]	4	LNX1	LNX1	LNX1
ENSGALG00000036976	0.380232	5.04279	4.48072	0.0342792	0.335035	DALR anticodon binding domain containing 3 [Source:HGNC Symbol;Acc:HGNC:25536]	12	DALRD3	DALRD3	DALRD3
ENSGALG00000002832	0.607969	5.51309	4.48043	0.0342851	0.335035	interferon induced protein 35 [Source:HGNC Symbol;Acc:HGNC:5399]	27	IFI35		IFI35
ENSGALG00000033677	0.315258	5.31915	4.47899	0.034314	0.335059	adenosylhomocysteinase [Source:HGNC Symbol;Acc:HGNC:343]	20	AHCY	AHCY	AHCY
ENSGALG00000032855	-1.03577	0.922767	4.47527	0.0343887	0.335529		AADN04013501.1
ENSGALG00000012721	0.328951	6.70413	4.47216	0.0344515	0.335882		2		C2H6orf52
ENSGALG00000001383	-0.765698	2.42961	4.47071	0.0344806	0.335907	5-hydroxytryptamine receptor 4 [Source:HGNC Symbol;Acc:HGNC:5299]	13	HTR4	HTR4	HTR4
ENSGALG00000004222	-0.299071	7.44835	4.46532	0.0345896	0.336361	hexokinase-1 [Source:RefSeq peptide;Acc:NP_989432]	6	HK1	HK1	HK1
ENSGALG00000046412	-0.90246	1.28325	4.46505	0.0345951	0.336361		27		AOC3
ENSGALG00000007171	0.482854	4.65373	4.46446	0.0346071	0.336361	class II major histocompatibility complex transactivator [Source:HGNC Symbol;Acc:HGNC:7067]	14	CIITA	LOC416633	CIITA
ENSGALG00000037478	-0.474498	3.49504	4.45714	0.0347557	0.337547		AADN04005115.1
ENSGALG00000040380	0.583056	4.44567	4.45515	0.0347961	0.33768	RAD51 paralog C [Source:HGNC Symbol;Acc:HGNC:9820]	19	RAD51C	RAD51C	RAD51C
ENSGALG00000003039	-0.33251	5.87022	4.44478	0.0350081	0.339476	spermidine synthase [Source:HGNC Symbol;Acc:HGNC:11296]	21	SRM	SRM	SRM
ENSGALG00000011164	-0.322802	5.15443	4.44111	0.0350833	0.339945	chimerin 2 [Source:HGNC Symbol;Acc:HGNC:1944]	2	CHN2	CHN2	CHN2
ENSGALG00000006904	-0.312702	6.85464	4.43515	0.0352062	0.340742	ribonuclease/angiogenin inhibitor 1 [Source:HGNC Symbol;Acc:HGNC:10074]	5	RNH1	RNH1	RNH1
ENSGALG00000000692	-0.637834	3.16418	4.43394	0.035231	0.340742	cyclin dependent kinase 18 [Source:HGNC Symbol;Acc:HGNC:8751]	26	CDK18	CDK18	CDK18
ENSGALG00000034413	-0.369115	4.452	4.4332	0.0352464	0.340742	protein inhibitor of activated STAT 4 [Source:HGNC Symbol;Acc:HGNC:17002]	28	PIAS4	PIAS4	PIAS4
ENSGALG00000016668	0.731413	8.06921	4.42671	0.0353806	0.341568	Gallinacin-6 [Source:UniProtKB/Swiss-Prot;Acc:Q6QLR3]	3		AvBD6
ENSGALG00000028770	-0.655152	2.65631	4.42646	0.0353859	0.341568	inhibin beta B subunit [Source:HGNC Symbol;Acc:HGNC:6067]	7	INHBB	INHBB	INHBB
ENSGALG00000009854	0.392635	4.88525	4.41154	0.0356966	0.344305	NIMA related kinase 2 [Source:HGNC Symbol;Acc:HGNC:7745]	3	NEK2	NEK2	NEK2
ENSGALG00000044187	-0.366837	5.39279	4.40981	0.0357328	0.344391	lipase maturation factor 1 [Source:HGNC Symbol;Acc:HGNC:14154]	14	LMF1		LMF1
ENSGALG00000040896	-0.37299	7.5248	4.40225	0.0358915	0.345658	fatty acid synthase [Source:HGNC Symbol;Acc:HGNC:3594]	18	FASN	FASN	FASN
ENSGALG00000014962	1.45715	2.08233	4.40059	0.0359266	0.345667	family with sequence similarity 26 member F [Source:HGNC Symbol;Acc:HGNC:33391]	3	FAM26F	FAM26F	FAM26F
ENSGALG00000006677	-0.365395	7.49154	4.39961	0.0359471	0.345667	prolyl 4-hydroxylase subunit alpha 2 [Source:HGNC Symbol;Acc:HGNC:8547]	13	P4HA2	P4HA2	P4HA2
ENSGALG00000002500	-0.290456	6.69579	4.39536	0.0360368	0.346265	GDP-mannose pyrophosphorylase B [Source:HGNC Symbol;Acc:HGNC:22932]	12	GMPPB	GMPPB	GMPPB
ENSGALG00000035932	-0.452926	3.32254	4.39404	0.0360648	0.346272	zinc finger C2HC-type containing 1A [Source:HGNC Symbol;Acc:HGNC:24277]	2	ZC2HC1A	ZC2HC1A	ZC2HC1A
ENSGALG00000026899	-0.536999	4.08039	4.39059	0.0361378	0.346476		Z
ENSGALG00000040363	0.314622	5.40539	4.38946	0.0361618	0.346476	abhydrolase domain containing 5 [Source:HGNC Symbol;Acc:HGNC:21396]	2	ABHD5	ABHD5
ENSGALG00000033880	-0.538188	6.42009	4.38915	0.0361684	0.346476	cysteine-rich secretory protein LCCL domain-containing 1 precursor [Source:RefSeq peptide;Acc:NP_989985]	2	CRISPLD1	CRISPLD1
ENSGALG00000015136	0.962872	0.567388	4.383	0.0362991	0.347236	immunoglobulin like domain containing receptor 1 [Source:HGNC Symbol;Acc:HGNC:28741]	1	ILDR1	ILDR1	ILDR1
ENSGALG00000015441	0.400186	4.57586	4.38283	0.0363026	0.347236	CD247 molecule [Source:HGNC Symbol;Acc:HGNC:1677]	1	CD247	CD247	CD247
ENSGALG00000005956	0.825713	2.17688	4.3804	0.0363545	0.347283		6
ENSGALG00000000608	-0.544979	2.49681	4.37915	0.0363811	0.347283	cadherin 1 [Source:HGNC Symbol;Acc:HGNC:1748]	11	CDH1	CDH1	CDH1
ENSGALG00000000845	0.333306	4.43174	4.37874	0.0363899	0.347283	UV radiation resistance associated [Source:HGNC Symbol;Acc:HGNC:12640]	1	UVRAG	UVRAG	UVRAG
ENSGALG00000010927	0.441572	8.24677	4.37345	0.036503	0.348002	Ovocleidin-116 [Source:UniProtKB/Swiss-Prot;Acc:F1NSM7]	4		MEPE
ENSGALG00000001149	0.529125	3.04481	4.37265	0.0365202	0.348002	adhesion G protein-coupled receptor G5 [Source:HGNC Symbol;Acc:HGNC:19010]	11	ADGRG5		ADGRG5
ENSGALG00000014891	0.294877	5.63808	4.36835	0.0366124	0.348538	integrin subunit alpha 1 [Source:HGNC Symbol;Acc:HGNC:6134]	Z	ITGA1	ITGA1	ITGA1
ENSGALG00000034284	-0.287376	7.60014	4.36746	0.0366316	0.348538	anion exchange protein 2 [Source:RefSeq peptide;Acc:NP_990294]	2	SLC4A2		SLC4A2
ENSGALG00000038993	-0.560061	3.27272	4.36615	0.0366596	0.348542		8
ENSGALG00000017866	-0.817826	0.618586	4.3556	0.0368875	0.35002	Small nucleolar RNA SNORA28 [Source:RFAM;Acc:RF00400]	5	SNORA28
ENSGALG00000029197	-0.752046	1.67057	4.35484	0.036904	0.35002	kin of IRRE like 3 (Drosophila) [Source:HGNC Symbol;Acc:HGNC:23204]	24	KIRREL3	KIRREL3	KIRREL3
ENSGALG00000011488	-0.334608	5.55546	4.35472	0.0369064	0.35002	CKLF like MARVEL transmembrane domain containing 7 [Source:HGNC Symbol;Acc:HGNC:19178]	2	CMTM7	CMTM7	CMTM7
ENSGALG00000036057	-0.40074	3.91593	4.35365	0.0369297	0.35002		Z
ENSGALG00000008060	0.480542	3.99957	4.35256	0.0369534	0.35002	protein kinase cAMP-dependent type II regulatory subunit beta [Source:HGNC Symbol;Acc:HGNC:9392]	1	PRKAR2B	PRKAR2B	PRKAR2B
ENSGALG00000012608	0.380046	5.35703	4.34096	0.0372059	0.352147	death-associated protein kinase 1 isoform 1 [Source:RefSeq peptide;Acc:NP_001264960]	Z	DAPK1	DAPK1
ENSGALG00000007048	0.311537	5.98089	4.33445	0.0373484	0.353118	synemin [Source:HGNC Symbol;Acc:HGNC:24466]	10	SYNM	SYNM	SYNM
ENSGALG00000001048	-0.306495	5.65627	4.33373	0.0373643	0.353118	olfactomedin like 2A [Source:HGNC Symbol;Acc:HGNC:27270]	17	OLFML2A	OLFML2A	OLFML2A
ENSGALG00000042944	1.1194	0.974661	4.33021	0.0374415	0.353583	thyroid hormone responsive spot 14 beta [Source:RefSeq peptide;Acc:NP_998743]	1	THRSPB	THRSPB
ENSGALG00000007606	-0.39583	8.06646	4.3281	0.0374882	0.35376	Phosphoglycerate mutase 1 [Source:UniProtKB/Swiss-Prot;Acc:Q5ZLN1]	6	PGAM1	PGAM1
ENSGALG00000034216	-0.315736	6.44414	4.3227	0.0376072	0.354619		11	RP11-403P17.5	TK2
ENSGALG00000035842	-0.346366	9.40799	4.31569	0.0377625	0.355198	solute carrier family 37 member 2 [Source:HGNC Symbol;Acc:HGNC:20644]	24	SLC37A2	SLC37A2	SLC37A2
ENSGALG00000007681	0.897128	1.03676	4.31519	0.0377737	0.355198	5-hydroxytryptamine receptor 2B [Source:HGNC Symbol;Acc:HGNC:5294]	9	HTR2B	HTR2B	HTR2B
ENSGALG00000027571	-0.610698	2.82269	4.31443	0.0377904	0.355198	Histone H2B 1/2/3/4/6 [Source:UniProtKB/Swiss-Prot;Acc:P0C1H3]	1		HIST1H2B7L2
ENSGALG00000008734	0.756419	2.07056	4.31363	0.0378082	0.355198	proprotein convertase subtilisin/kexin type 2 [Source:HGNC Symbol;Acc:HGNC:8744]	3	PCSK2		PCSK2
ENSGALG00000039391	-0.448902	3.44616	4.31359	0.0378091	0.355198	zinc finger CCCH-type containing 12B [Source:HGNC Symbol;Acc:HGNC:17407]	4	ZC3H12B	ZC3H12B	ZC3H12B
ENSGALG00000016507	-0.787973	1.63527	4.30908	0.0379094	0.355643	fibronectin type III domain containing 4 [Source:HGNC Symbol;Acc:HGNC:20239]	3	fndc4	FNDC4
ENSGALG00000040152	0.990369	1.07016	4.30893	0.0379127	0.355643	cyclin J like [Source:HGNC Symbol;Acc:HGNC:25876]	13	CCNJL	CCNJL	CCNJL
ENSGALG00000005931	-0.296813	6.11919	4.30572	0.0379845	0.355956	RuvB like AAA ATPase 1 [Source:HGNC Symbol;Acc:HGNC:10474]	12	RUVBL1	RUVBL1	RUVBL1
ENSGALG00000031889	-0.717791	2.3075	4.30405	0.0380217	0.355956		5
ENSGALG00000043118	-0.36653	6.83838	4.30365	0.0380306	0.355956	ATPase phospholipid transporting 10A (putative) [Source:HGNC Symbol;Acc:HGNC:13542]	1	ATP10A	ATP10A	ATP10A
ENSGALG00000007936	-0.376987	8.89779	4.30046	0.038102	0.356001		4		PGK1
ENSGALG00000003588	-0.449776	4.13577	4.30013	0.0381094	0.356001		11
ENSGALG00000001965	-0.302427	7.33663	4.29967	0.0381198	0.356001	alanyl-tRNA synthetase, cytoplasmic [Source:RefSeq peptide;Acc:NP_001005836]	11	AARS	AARS
ENSGALG00000029694	-0.317476	7.20472	4.28807	0.0383807	0.358126	syntrophin alpha 1 [Source:HGNC Symbol;Acc:HGNC:11167]	20	SNTA1	SNTA1	SNTA1
ENSGALG00000036833	0.280579	6.26192	4.28497	0.0384508	0.358126	PAX3 and PAX7 binding protein 1 [Source:HGNC Symbol;Acc:HGNC:13579]	1	PAXBP1		PAXBP1
ENSGALG00000006356	0.296795	5.44605	4.28409	0.0384706	0.358126	muskelin 1 [Source:HGNC Symbol;Acc:HGNC:7109]	1	MKLN1	MKLN1	MKLN1
ENSGALG00000016479	0.401295	4.21104	4.2833	0.0384885	0.358126		3		LAPTM4A
ENSGALG00000031245	0.871104	0.865275	4.2825	0.0385068	0.358126		KQ759689.1
ENSGALG00000010386	-0.703078	2.3871	4.28203	0.0385173	0.358126	delta like non-canonical Notch ligand 2 [Source:HGNC Symbol;Acc:HGNC:21113]	3	DLK2	DLK2	DLK2
ENSGALG00000026313	-0.367128	6.09258	4.27808	0.038607	0.358696	Rho family GTPase 3 [Source:HGNC Symbol;Acc:HGNC:671]	7	RND3	RND3	RND3
ENSGALG00000013911	0.492561	6.06392	4.27454	0.0386873	0.359062		1		ZC3HAV1
ENSGALG00000001688	-0.375522	7.36878	4.27371	0.0387063	0.359062	septin 5 [Source:HGNC Symbol;Acc:HGNC:9164]	15	SEPT5	SEPT5	SEPT5
ENSGALG00000003572	0.292078	5.04521	4.2726	0.0387316	0.359062		28		ARHGEF18
ENSGALG00000040954	-1.20854	0.159815	4.269	0.0388138	0.359384		1		GPR37
ENSGALG00000014786	0.647605	3.78244	4.26859	0.0388231	0.359384		Z		PIK3R1
ENSGALG00000040925	-0.331172	4.82451	4.26308	0.0389493	0.360288	ring finger protein 215 [Source:HGNC Symbol;Acc:HGNC:33434]	15	RNF215	RNF215	RNF215
ENSGALG00000003135	-0.346071	5.75246	4.25767	0.0390736	0.361173	ankyrin 3 [Source:HGNC Symbol;Acc:HGNC:494]	6	ANK3	ANK3	ANK3
ENSGALG00000034631	-1.19194	0.774797	4.25215	0.0392007	0.362084		1
ENSGALG00000027093	0.370686	4.85309	4.25085	0.0392306	0.362096		4		TLR1B
ENSGALG00000008206	0.733132	2.96903	4.24716	0.0393159	0.362619	tescalcin [Source:HGNC Symbol;Acc:HGNC:26065]	15	TESC	TESC	TESC
ENSGALG00000040823	0.356371	5.15826	4.24148	0.0394477	0.363568	chromatin accessibility complex 1 [Source:HGNC Symbol;Acc:HGNC:13544]	2	CHRAC1	CHRAC1	CHRAC1
ENSGALG00000016776	0.392043	4.03414	4.23449	0.0396105	0.36454	TBC1 domain family member 8 [Source:HGNC Symbol;Acc:HGNC:17791]	1	TBC1D8	TBC1D8	TBC1D8
ENSGALG00000015170	0.271734	6.42436	4.23448	0.0396107	0.36454	vacuolar protein sorting 13 homolog A [Source:RefSeq peptide;Acc:NP_001264765]	Z	VPS13A	VPS13A
ENSGALG00000026940	-0.309563	5.67246	4.23111	0.0396896	0.365	tweety family member 2 [Source:HGNC Symbol;Acc:HGNC:13877]	18	TTYH2	TTYH2	TTYH2
ENSGALG00000003199	0.2862	6.59397	4.2274	0.0397764	0.365532	MLX, MAX dimerization protein [Source:HGNC Symbol;Acc:HGNC:11645]	27	Mlx	MLX
ENSGALG00000012074	0.815655	2.55529	4.22315	0.0398761	0.366182	alpha kinase 1 [Source:HGNC Symbol;Acc:HGNC:20917]	4	ALPK1	ALPK1	ALPK1
ENSGALG00000006783	-0.434139	10.4722	4.21883	0.0399778	0.366596	procollagen-lysine,2-oxoglutarate 5-dioxygenase 2 [Source:HGNC Symbol;Acc:HGNC:9082]	9	PLOD2		PLOD2
ENSGALG00000039337	0.275225	6.61331	4.21877	0.0399791	0.366596	SH3 domain binding protein 5 [Source:HGNC Symbol;Acc:HGNC:10827]	2	SH3BP5	SH3BP5	SH3BP5
ENSGALG00000005000	-0.424969	4.38641	4.21325	0.0401094	0.367524	catechol-O-methyltransferase domain containing 1 [Source:HGNC Symbol;Acc:HGNC:26309]	6	COMTD1		COMTD1
ENSGALG00000010221	-0.389951	4.36574	4.21085	0.0401662	0.367778		8
ENSGALG00000043572	-0.488277	5.59864	4.20766	0.0402419	0.368204		3		FAM89A
ENSGALG00000036840	-0.372672	5.51864	4.2031	0.0403502	0.368674		28
ENSGALG00000030942	-0.3728	4.68506	4.20249	0.0403647	0.368674		AADN04001595.1
ENSGALG00000009725	-0.706459	1.85462	4.20182	0.0403806	0.368674	secretogranin V [Source:HGNC Symbol;Acc:HGNC:10816]	5	SCG5	SCG5	SCG5
ENSGALG00000016605	-0.346828	4.98219	4.19872	0.0404546	0.368772	EFR3 homolog B [Source:HGNC Symbol;Acc:HGNC:29155]	3	EFR3B	EFR3B	EFR3B
ENSGALG00000004528	-0.775028	1.02898	4.19816	0.0404678	0.368772	teashirt zinc finger homeobox 3 [Source:HGNC Symbol;Acc:HGNC:30700]	11	TSHZ3	TSHZ3	TSHZ3
ENSGALG00000011917	0.280782	6.05118	4.19702	0.0404951	0.368772	protein phosphatase, Mg2+/Mn2+ dependent 1A [Source:HGNC Symbol;Acc:HGNC:9275]	5	PPM1A	PPM1A	PPM1A
ENSGALG00000009403	-0.493406	3.16859	4.19467	0.0405514	0.368772	G protein-coupled receptor kinase 5 [Source:HGNC Symbol;Acc:HGNC:4544]	6	GRK5	GRK5	GRK5
ENSGALG00000016267	0.288552	7.29026	4.19454	0.0405543	0.368772	PHD finger protein 3 [Source:HGNC Symbol;Acc:HGNC:8921]	3	PHF3	PHF3	PHF3
ENSGALG00000031525	-0.393627	5.77639	4.19404	0.0405664	0.368772	tissue specific transplantation antigen P35B [Source:HGNC Symbol;Acc:HGNC:12390]	2	TSTA3	TSTA3	TSTA3
ENSGALG00000037370	-0.440366	4.63136	4.18987	0.0406663	0.369366		26
ENSGALG00000034737	-0.413392	3.86679	4.18887	0.0406902	0.369366	GLIS family zinc finger 2 [Source:HGNC Symbol;Acc:HGNC:29450]	14	GLIS2		GLIS2
ENSGALG00000012747	0.32733	4.56765	4.18733	0.0407271	0.369437	neural precursor cell expressed, developmentally down-regulated 9 [Source:HGNC Symbol;Acc:HGNC:7733]	2	NEDD9	NEDD9	NEDD9
ENSGALG00000000720	0.662955	6.26522	4.18298	0.0408318	0.369908		23		LOC419563
ENSGALG00000003118	-0.381848	5.09543	4.18179	0.0408606	0.369908	adhesion G protein-coupled receptor A2 [Source:HGNC Symbol;Acc:HGNC:17849]	22	ADGRA2	GPR124	ADGRA2
ENSGALG00000012932	0.543388	2.62272	4.1806	0.0408892	0.369908	FYVE, RhoGEF and PH domain containing 4 [Source:HGNC Symbol;Acc:HGNC:19125]	1	FGD4		FGD4
ENSGALG00000036447	-0.574861	2.92551	4.18031	0.0408961	0.369908	alpha-2-macroglobulin like 1 [Source:HGNC Symbol;Acc:HGNC:23336]	1	A2ML1		A2ML1
ENSGALG00000015571	0.283512	5.0935	4.17744	0.0409655	0.37027	cell cycle checkpoint protein RAD17 [Source:RefSeq peptide;Acc:NP_998749]	Z	RAD17	RAD17
ENSGALG00000038069	0.714779	1.28875	4.1743	0.0410415	0.370692		2		CCR8
ENSGALG00000020775	0.36055	4.02879	4.17307	0.0410712	0.370696		6
ENSGALG00000010490	-0.614685	2.01532	4.17091	0.0411238	0.370906	dihydropyrimidinase like 4 [Source:HGNC Symbol;Acc:HGNC:3016]	6	DPYSL4	DPYSL4	DPYSL4
ENSGALG00000030847	-0.492619	2.83646	4.16778	0.0411997	0.371295	frizzled-2 precursor [Source:RefSeq peptide;Acc:NP_989553]	27	FZD2		FZD2
ENSGALG00000002263	0.4698	4.00927	4.16672	0.0412256	0.371295	kelch like family member 6 [Source:HGNC Symbol;Acc:HGNC:18653]	9	KLHL6	KLHL6	KLHL6
ENSGALG00000012350	0.344582	4.68804	4.16488	0.0412703	0.371433	tudor domain containing 7 [Source:HGNC Symbol;Acc:HGNC:30831]	Z	TDRD7	TDRD7	TDRD7
ENSGALG00000032653	-0.559736	3.09175	4.16287	0.0413192	0.3716		AADN04019343.1
ENSGALG00000026525	0.384988	5.1305	4.16171	0.0413477	0.3716	CCAAT/enhancer binding protein alpha [Source:HGNC Symbol;Acc:HGNC:1833]	11	EBP	CEBPA
ENSGALG00000011423	0.323673	4.45876	4.15899	0.0414141	0.371933	FGFR1 oncogene partner [Source:HGNC Symbol;Acc:HGNC:17012]	3	FGFR1OP	FGFR1OP	FGFR1OP
ENSGALG00000005345	-0.470312	2.89174	4.15597	0.0414881	0.37201	Cdk5 and Abl enzyme substrate 2 [Source:HGNC Symbol;Acc:HGNC:16143]	20	CABLES2		CABLES2
ENSGALG00000007001	0.439215	4.06065	4.15562	0.0414965	0.37201	toll like receptor 4 [Source:HGNC Symbol;Acc:HGNC:11850]	17	TLR4	TLR4	TLR4
ENSGALG00000039461	0.293789	6.21996	4.15503	0.0415109	0.37201		1	TNFRSF1A	TNFRSF1A
ENSGALG00000007254	0.368696	3.96561	4.15091	0.0416122	0.372523	Rho GTPase activating protein 12 [Source:HGNC Symbol;Acc:HGNC:16348]	2	ARHGAP12	ARHGAP12	ARHGAP12
ENSGALG00000014847	-1.03174	1.12315	4.15015	0.0416308	0.372523	myomesin 1 [Source:HGNC Symbol;Acc:HGNC:7613]	2	MYOM1	MYOM1	MYOM1
ENSGALG00000004620	-0.343979	8.45551	4.14813	0.0416805	0.372523	laminin subunit gamma 1 [Source:HGNC Symbol;Acc:HGNC:6492]	8	LAMC1	LAMC1	LAMC1
ENSGALG00000012480	0.49145	6.55327	4.14791	0.041686	0.372523		7		NMI
ENSGALG00000005208	0.44688	4.95109	4.14361	0.0417919	0.372879	sphingosine-1-phosphate receptor 1 [Source:HGNC Symbol;Acc:HGNC:3165]	8	S1PR1	S1PR1	S1PR1
ENSGALG00000029834	0.445445	4.48649	4.14175	0.041838	0.372879		17
ENSGALG00000029449	0.323551	5.877	4.14094	0.0418579	0.372879	Replication factor C subunit 2 [Source:UniProtKB/Swiss-Prot;Acc:P53033]	19	RFC2	RFC2
ENSGALG00000014971	0.866859	1.37719	4.14069	0.0418641	0.372879	solute carrier family 2 member 9 [Source:HGNC Symbol;Acc:HGNC:13446]	4	SLC2A9	SLC2A9	SLC2A9
ENSGALG00000010006	-0.283924	6.5584	4.14032	0.0418733	0.372879	Sodium/bile acid cotransporter 7 [Source:UniProtKB/Swiss-Prot;Acc:Q5ZJH8]	4	SLC10A7	SLC10A7	SLC10A7
ENSGALG00000007819	-0.408197	5.4315	4.13538	0.0419958	0.373706	PDZ domain containing ring finger 3 [Source:HGNC Symbol;Acc:HGNC:17704]	12	PDZRN3	PDZRN3	PDZRN3
ENSGALG00000027231	-0.675271	1.62025	4.13247	0.042068	0.373896	NOTCH-regulated ankyrin repeat protein [Source:HGNC Symbol;Acc:HGNC:33843]	17	NRARP	NRARP	NRARP
ENSGALG00000040947	0.56674	2.80804	4.13185	0.0420834	0.373896	cellular repressor of E1A stimulated genes 2 [Source:HGNC Symbol;Acc:HGNC:14272]	1	CREG2	CREG2	CREG2
ENSGALG00000011405	-0.386395	5.48836	4.12977	0.042135	0.373896	solute carrier family 4 member 7 [Source:HGNC Symbol;Acc:HGNC:11033]	2	SLC4A7	SLC4A7	SLC4A7
ENSGALG00000003699	-0.380433	4.67287	4.1272	0.0421991	0.373896	early B-cell factor 1 [Source:HGNC Symbol;Acc:HGNC:3126]	13	EBF1	EBF1	EBF1
ENSGALG00000015528	0.696593	3.55829	4.12664	0.042213	0.373896	janus kinase and microtubule interacting protein 1 [Source:HGNC Symbol;Acc:HGNC:26460]	4	JAKMIP1	JAKMIP1	JAKMIP1
ENSGALG00000037545	-0.826573	1.16614	4.12652	0.042216	0.373896		12
ENSGALG00000034788	-0.438765	3.48745	4.1262	0.0422241	0.373896		1		PHLDA1
ENSGALG00000012705	0.449567	4.91728	4.12351	0.0422912	0.37397	guanosine monophosphate reductase [Source:HGNC Symbol;Acc:HGNC:4376]	2	GMPR	GMPR	GMPR
ENSGALG00000031443	-0.471713	3.53854	4.12327	0.0422972	0.37397		KQ759471.1		SEMA4C
ENSGALG00000026295	-0.417509	3.94525	4.12232	0.0423211	0.37397	cerebellar degeneration related protein 2 like [Source:HGNC Symbol;Acc:HGNC:29999]	18	CDR2L	CDR2L	CDR2L
ENSGALG00000036175	-0.388404	5.79812	4.11887	0.0424073	0.374266	capping actin protein, gelsolin like [Source:HGNC Symbol;Acc:HGNC:1474]	AADN04001118.1	CAPG		CAPG
ENSGALG00000009596	0.727803	2.56672	4.11834	0.0424206	0.374266	transmembrane protein 117 [Source:HGNC Symbol;Acc:HGNC:25308]	1	TMEM117		TMEM117
ENSGALG00000027608	-0.409048	3.73356	4.11743	0.0424434	0.374266	phosphatidylinositol glycan anchor biosynthesis class C [Source:HGNC Symbol;Acc:HGNC:8960]	8	PIGC	PIGC	PIGC
ENSGALG00000033557	0.638535	8.44417	4.11387	0.042533	0.374795	cathepsin H [Source:HGNC Symbol;Acc:HGNC:2535]	10	CTSH	CTSH	CTSH
ENSGALG00000023436	0.559947	4.69818	4.10937	0.0426464	0.375531	histidine decarboxylase [Source:HGNC Symbol;Acc:HGNC:4855]	10	HDC	HDC	HDC
ENSGALG00000001640	-0.338175	5.08024	4.10613	0.042728	0.375763	ring finger protein 122 [Source:HGNC Symbol;Acc:HGNC:21147]	22	RNF122	RNF122	RNF122
ENSGALG00000030888	-0.399454	5.36924	4.10597	0.042732	0.375763		14		LOC427665
ENSGALG00000007781	-0.735562	3.81772	4.10444	0.0427708	0.375842	galactose-3-O-sulfotransferase 1 [Source:HGNC Symbol;Acc:HGNC:24240]	15	GAL3ST1	GAL3ST1	GAL3ST1
ENSGALG00000009963	0.731125	3.97301	4.10324	0.042801	0.375846	Lysozyme C [Source:UniProtKB/Swiss-Prot;Acc:P00698]	1	LYZ	LYZ
ENSGALG00000009012	-0.448034	6.39152	4.10028	0.0428762	0.376183	zinc finger protein 385B [Source:HGNC Symbol;Acc:HGNC:26332]	7	ZNF385B	ZNF385B	ZNF385B
ENSGALG00000014122	-0.296376	7.36239	4.09897	0.0429092	0.376183	cytochrome b5 reductase 3 [Source:HGNC Symbol;Acc:HGNC:2873]	1	CYB5R3	CYB5R3	CYB5R3
ENSGALG00000033572	-0.299255	5.90767	4.09737	0.0429499	0.376183	sortilin 1 [Source:HGNC Symbol;Acc:HGNC:11186]	26	SORT1	SORT1	SORT1
ENSGALG00000000645	1.12361	0.583071	4.09704	0.0429584	0.376183		21
ENSGALG00000001171	-0.481178	3.05649	4.09505	0.0430089	0.376195	semaphorin 6B [Source:HGNC Symbol;Acc:HGNC:10739]	28	Sema6B	SEMA6B
ENSGALG00000015035	0.314408	5.05595	4.09386	0.0430393	0.376195	major facilitator superfamily domain containing 4B [Source:HGNC Symbol;Acc:HGNC:21053]	3	MFSD4B	MFSD4B	MFSD4B
ENSGALG00000025972	-0.32017	7.71387	4.09282	0.0430658	0.376195	selenoprotein M precursor [Source:RefSeq peptide;Acc:NP_001264788]	15	SELM	SELM
ENSGALG00000004293	1.11934	1.176	4.09185	0.0430904	0.376195		3		PLG
ENSGALG00000023542	-0.341405	8.21383	4.09114	0.0431084	0.376195		21		ALPL
ENSGALG00000014096	-0.343576	5.38961	4.08893	0.043165	0.376429	aryl hydrocarbon receptor nuclear translocator like 2 [Source:HGNC Symbol;Acc:HGNC:18984]	1	ARNTL2	ARNTL2	ARNTL2
ENSGALG00000014998	-0.411803	3.7831	4.0867	0.0432219	0.376446		2
ENSGALG00000013916	-0.311219	6.55871	4.08652	0.0432265	0.376446	huntingtin interacting protein K [Source:HGNC Symbol;Acc:HGNC:18418]	10	HYPK	HYPK	HYPK
ENSGALG00000021627	0.886533	5.72089	4.08322	0.0433111	0.376672		23		IFI27L2
ENSGALG00000011571	-0.354825	4.60087	4.08318	0.0433121	0.376672	1-acylglycerol-3-phosphate O-acyltransferase 4 [Source:HGNC Symbol;Acc:HGNC:20885]	3	AGPAT4	AGPAT4	AGPAT4
ENSGALG00000001472	-0.365557	4.9823	4.07824	0.0434389	0.377306	junctional adhesion molecule 3 [Source:HGNC Symbol;Acc:HGNC:15532]	24	JAM3	JAM3	JAM3
ENSGALG00000029012	-0.571048	2.28192	4.07802	0.0434446	0.377306		3		EVA1A
ENSGALG00000015056	0.531138	3.58027	4.07371	0.0435554	0.378008		2
ENSGALG00000025950	-0.390915	7.23502	4.07165	0.0436088	0.378126	protein kinase C alpha [Source:HGNC Symbol;Acc:HGNC:9393]	18	PRKCA	PRKCA
ENSGALG00000012536	-0.805401	1.26077	4.06982	0.0436559	0.378126	polypeptide N-acetylgalactosaminyltransferase 13 [Source:HGNC Symbol;Acc:HGNC:23242]	7	GALNT13	GALNT13	GALNT13
ENSGALG00000014428	0.392012	4.21869	4.06971	0.0436587	0.378126	TAP binding protein like [Source:HGNC Symbol;Acc:HGNC:30683]	1	TAPBPL	TAPBPL	TAPBPL
ENSGALG00000006410	0.28346	5.8951	4.06821	0.0436975	0.378204		4		HTATSF1
ENSGALG00000017326	-0.315222	5.5743	4.066	0.0437548	0.37844		1		ARHGEF17
ENSGALG00000034029	0.297851	6.67114	4.06216	0.0438544	0.378933	F-box protein 3 [Source:HGNC Symbol;Acc:HGNC:13582]	5	FBXO3		FBXO3
ENSGALG00000009554	-0.305995	4.94348	4.06149	0.0438717	0.378933	kelch like family member 2 [Source:HGNC Symbol;Acc:HGNC:6353]	4	KLHL2	KLHL2	KLHL2
ENSGALG00000034661	-0.320286	5.72518	4.05858	0.0439474	0.379259	inhibitor of DNA binding 1, HLH protein [Source:HGNC Symbol;Acc:HGNC:5360]	20	Id1	ID1
ENSGALG00000015669	-0.374155	4.46108	4.05514	0.0440371	0.379259	polypyrimidine tract binding protein 3 [Source:HGNC Symbol;Acc:HGNC:10253]	Z	PTBP3	PTBP3	PTBP3
ENSGALG00000028236	-0.441303	3.22301	4.0551	0.044038	0.379259	paired related homeobox 2 [Source:HGNC Symbol;Acc:HGNC:21338]	17	PRRX2	PRRX2	PRRX2
ENSGALG00000003299	0.294458	6.26043	4.05493	0.0440426	0.379259	Wolf-Hirschhorn syndrome candidate 1-like 1 [Source:HGNC Symbol;Acc:HGNC:12767]	22	WHSC1L1		WHSC1L1
ENSGALG00000000523	0.309764	5.31134	4.05428	0.0440594	0.379259	serine/threonine kinase 38 [Source:HGNC Symbol;Acc:HGNC:17847]	26	STK38	STK38	STK38
ENSGALG00000027624	-1.05324	0.935712	4.05032	0.0441631	0.379893		3
ENSGALG00000015702	0.315513	5.46832	4.03637	0.0445294	0.382783		Z		PTGR1
ENSGALG00000037777	0.867469	0.726359	4.03389	0.044595	0.382859	musculin [Source:HGNC Symbol;Acc:HGNC:7321]	2	MSC	MSC	MSC
ENSGALG00000015143	-0.477829	4.21178	4.03375	0.0445988	0.382859	Transthyretin [Source:UniProtKB/Swiss-Prot;Acc:P27731]	2		TTR
ENSGALG00000040465	0.317403	6.99265	4.03119	0.0446664	0.382977	zinc finger E-box binding homeobox 2 [Source:HGNC Symbol;Acc:HGNC:14881]	7	Sip1	ZEB2
ENSGALG00000030068	-0.436263	3.55763	4.03094	0.0446731	0.382977	RAB3A, member RAS oncogene family [Source:HGNC Symbol;Acc:HGNC:9777]	28	RAB3A	RAB3A	RAB3A
ENSGALG00000026499	0.664394	1.55649	4.02713	0.0447741	0.383583		21
ENSGALG00000033867	-0.352221	5.53467	4.02419	0.0448521	0.383843		AADN04012722.1
ENSGALG00000035762	0.723447	4.50774	4.0237	0.0448652	0.383843	protease, serine 57 [Source:HGNC Symbol;Acc:HGNC:31397]	28	PRSS57	PRSSL1	PRSS57
ENSGALG00000034502	0.42708	3.83306	4.01907	0.0449885	0.384574	stearoyl-CoA desaturase 5 [Source:HGNC Symbol;Acc:HGNC:21088]	4	SCD5	SCD5	SCD5
ENSGALG00000033074	0.283843	5.23903	4.01777	0.0450231	0.384574	AT-rich interaction domain 2 [Source:HGNC Symbol;Acc:HGNC:18037]	1	ARID2	ARID2	ARID2
ENSGALG00000010703	0.426735	3.39091	4.01707	0.0450418	0.384574	chromosome 14 open reading frame 159 [Source:HGNC Symbol;Acc:HGNC:20498]	5	C14orf159	C5H14ORF159	C14orf159
ENSGALG00000039895	-0.369192	5.3708	4.01085	0.0452083	0.385493	EPH receptor A2 [Source:HGNC Symbol;Acc:HGNC:3386]	21	EPHA2	EPHA2	EPHA2
ENSGALG00000041353	0.315473	5.46149	4.01077	0.0452104	0.385493	tumor protein p53 inducible nuclear protein 1 [Source:HGNC Symbol;Acc:HGNC:18022]	2	TP53INP1	TP53INP1	TP53INP1
ENSGALG00000012131	-0.378172	4.53564	4.00917	0.0452534	0.385599	Elongation of very long chain fatty acids protein 6 [Source:UniProtKB/Swiss-Prot;Acc:Q5ZJR8]	4	ELOVL6	ELOVL6
ENSGALG00000007526	-0.586379	4.77115	4.00362	0.0454026	0.38661		4		LOC422305
ENSGALG00000003770	-0.377898	9.75004	4.00203	0.0454454	0.386714	Annexin A2 [Source:UniProtKB/Swiss-Prot;Acc:P17785]	10	ANXA2	ANXA2	ANXA2
ENSGALG00000008855	-0.458126	8.21961	3.99883	0.0455318	0.387189	UDP-glucose pyrophosphorylase 2 [Source:HGNC Symbol;Acc:HGNC:12527]	3	UGP2	UGP2	UGP2
ENSGALG00000014673	0.390473	4.04096	3.99105	0.0457425	0.388518	Rieske Fe-S domain containing [Source:HGNC Symbol;Acc:HGNC:29587]	Z	RFESD	RFESD	RFESD
ENSGALG00000007652	0.29789	5.49888	3.99079	0.0457496	0.388518	succinate-CoA ligase GDP-forming beta subunit [Source:HGNC Symbol;Acc:HGNC:11450]	12	SUCLG2	SUCLG2	SUCLG2
ENSGALG00000042739	0.338987	5.40573	3.98833	0.0458165	0.388552	transforming acidic coiled-coil containing protein 1 [Source:HGNC Symbol;Acc:HGNC:11522]	22	TACC1		TACC1
ENSGALG00000011681	-0.703717	2.07735	3.98812	0.0458223	0.388552	DEP domain containing 7 [Source:HGNC Symbol;Acc:HGNC:29899]	5	DEPDC7	DEPDC7	DEPDC7
ENSGALG00000038748	0.295366	8.09968	3.98547	0.0458944	0.388552		23		C23H1ORF63
ENSGALG00000001864	0.335385	4.79769	3.98524	0.0459006	0.388552	chromosome 9 open reading frame 72 [Source:HGNC Symbol;Acc:HGNC:28337]	Z	C9orf72	C9ORF72	C9orf72
ENSGALG00000028439	0.315583	4.88587	3.985	0.0459072	0.388552	family with sequence similarity 35 member A [Source:HGNC Symbol;Acc:HGNC:28773]	6	FAM35A	FAM35A	FAM35A
ENSGALG00000008508	-0.345839	4.8773	3.98335	0.0459522	0.388673	phosphorylase, glycogen; brain [Source:HGNC Symbol;Acc:HGNC:9723]	3	PYGB	PYGB	PYGB
ENSGALG00000040184	-0.424707	3.44778	3.98107	0.0460143	0.388937	ribosomal modification protein rimK like family member B [Source:HGNC Symbol;Acc:HGNC:29228]	1	RIMKLB	RIMKLB	RIMKLB
ENSGALG00000007700	-0.352804	7.12325	3.9784	0.0460873	0.389294	cortactin [Source:HGNC Symbol;Acc:HGNC:3338]	5	CTTN	CTTN	CTTN
ENSGALG00000003405	0.27366	6.06205	3.97386	0.0462117	0.389701	BSD domain containing 1 [Source:HGNC Symbol;Acc:HGNC:25501]	23	BSDC1	BSDC1	BSDC1
ENSGALG00000005849	0.385102	5.78346	3.97356	0.04622	0.389701	pancreatic progenitor cell differentiation and proliferation factor [Source:HGNC Symbol;Acc:HGNC:16142]	20	PPDPF	PPDPF	PPDPF
ENSGALG00000027688	-0.272912	6.23107	3.97327	0.0462279	0.389701	NADH:ubiquinone oxidoreductase subunit B4 [Source:HGNC Symbol;Acc:HGNC:7699]	1	NDUFB4	NDUFB4	NDUFB4
ENSGALG00000029142	0.308794	5.44121	3.97114	0.0462864	0.389934	ORMDL sphingolipid biosynthesis regulator 3 [Source:HGNC Symbol;Acc:HGNC:16038]	27	ORMDL3	ORMDL3	ORMDL3
ENSGALG00000027973	0.68163	6.46959	3.96897	0.0463461	0.39005	Cathelicidin-1 [Source:UniProtKB/Swiss-Prot;Acc:Q6QLQ5]	2	CATHL1	CATH1
ENSGALG00000046656	-0.472278	4.66435	3.96696	0.0464015	0.39005	phosphomevalonate kinase [Source:HGNC Symbol;Acc:HGNC:9141]	25	PMVK	PMVK	PMVK
ENSGALG00000007905	-0.348373	7.43813	3.9662	0.0464223	0.39005	laminin subunit beta 1 [Source:HGNC Symbol;Acc:HGNC:6486]	1	LAMB1		LAMB1
ENSGALG00000019063	-0.471031	8.52783	3.96616	0.0464235	0.39005		1		MMP10
ENSGALG00000011490	0.457314	2.88116	3.95731	0.0466682	0.391501	CKLF like MARVEL transmembrane domain containing 6 [Source:HGNC Symbol;Acc:HGNC:19177]	2	CMTM6		CMTM6
ENSGALG00000008675	-0.283089	7.0602	3.95699	0.0466771	0.391501	solute carrier family 25 member 5 [Source:HGNC Symbol;Acc:HGNC:10991]	4	SLC25A5	SLC25A5	SLC25A5
ENSGALG00000008308	-0.303054	5.73998	3.95634	0.0466952	0.391501	basic helix-loop-helix family member e40 [Source:HGNC Symbol;Acc:HGNC:1046]	12	BHLHE40	BHLHE40	BHLHE40
ENSGALG00000043287	-0.468538	3.60818	3.95425	0.0467532	0.391501	caveolin 1 [Source:HGNC Symbol;Acc:HGNC:1527]	1	CAV1	CAV1
ENSGALG00000014930	-0.438337	4.22772	3.95387	0.0467638	0.391501	ectodermal-neural cortex 1 [Source:HGNC Symbol;Acc:HGNC:3345]	Z	ENC1	ENC1	ENC1
ENSGALG00000005046	-0.439088	3.8593	3.95289	0.046791	0.391501	serine hydroxymethyltransferase 1 [Source:HGNC Symbol;Acc:HGNC:10850]	14	SHMT1		SHMT1
ENSGALG00000012472	0.427551	3.95712	3.95114	0.0468397	0.391501	interleukin 2 receptor subunit beta [Source:HGNC Symbol;Acc:HGNC:6009]	1	IL2RB	IL2RB	IL2RB
ENSGALG00000015542	-0.637978	5.63278	3.95099	0.0468439	0.391501	phospholipid phosphatase related 1 [Source:HGNC Symbol;Acc:HGNC:25993]	Z	PLPPR1	LPPR1	PLPPR1
ENSGALG00000037050	0.555086	5.63749	3.94609	0.0469803	0.392071	fatty acid binding protein 3 [Source:HGNC Symbol;Acc:HGNC:3557]	23	FABP3	FABP3
ENSGALG00000004719	0.34119	8.50708	3.94352	0.0470523	0.392071	spectrin alpha, non-erythrocytic 1 [Source:HGNC Symbol;Acc:HGNC:11273]	17	SPTAN1	SPTAN1	SPTAN1
ENSGALG00000043373	0.329686	6.40807	3.94334	0.0470572	0.392071	armadillo repeat gene deleted in velocardiofacial syndrome [Source:HGNC Symbol;Acc:HGNC:728]	15	ARVCF	ARVCF	ARVCF
ENSGALG00000017135	-0.339732	6.64267	3.94324	0.0470599	0.392071	crystallin lambda 1 [Source:HGNC Symbol;Acc:HGNC:18246]	1	CRYL1	CRYL1	CRYL1
ENSGALG00000004398	0.366485	4.54494	3.94299	0.0470672	0.392071	caspase recruitment domain family member 11 [Source:HGNC Symbol;Acc:HGNC:16393]	14	CARD11	CARD11	CARD11
ENSGALG00000002555	0.722674	3.6772	3.93971	0.0471589	0.392577	ret proto-oncogene [Source:HGNC Symbol;Acc:HGNC:9967]	6	RET	RET	RET
ENSGALG00000042823	0.566913	2.21096	3.9377	0.0472153	0.39269		2
ENSGALG00000028250	0.852278	1.43518	3.93701	0.0472346	0.39269	ankyrin repeat domain 22 [Source:HGNC Symbol;Acc:HGNC:28321]	6	ANKRD22	ANKRD22	ANKRD22
ENSGALG00000001473	0.278634	5.77016	3.93328	0.0473396	0.393304	mindbomb E3 ubiquitin protein ligase 2 [Source:HGNC Symbol;Acc:HGNC:30577]	21	MIB2	MIB2	MIB2
ENSGALG00000014155	-0.294194	7.64324	3.93027	0.0474242	0.393529	oxoglutarate dehydrogenase [Source:HGNC Symbol;Acc:HGNC:8124]	22	OGDH	OGDH	OGDH
ENSGALG00000007014	0.768341	0.911432	3.93011	0.0474288	0.393529		6		PYROXD2
ENSGALG00000012552	-0.286326	5.74723	3.92576	0.0475517	0.394289	Target of Myb protein 1 [Source:UniProtKB/Swiss-Prot;Acc:O12940]	1	TOM1	TOM1	TOM1
ENSGALG00000015708	-0.490063	7.29002	3.92253	0.047643	0.39477	fibroblast growth factor receptor 3 [Source:HGNC Symbol;Acc:HGNC:3690]	4	FGFR3	FGFR3	FGFR3
ENSGALG00000003419	0.326813	4.59439	3.92151	0.0476721	0.39477	M-phase phosphoprotein 9 [Source:HGNC Symbol;Acc:HGNC:7215]	15	MPHOSPH9		MPHOSPH9
ENSGALG00000004047	-0.411307	7.27528	3.9156	0.0478399	0.395753	UDP-galactose-4-epimerase [Source:HGNC Symbol;Acc:HGNC:4116]	23	GALE		GALE
ENSGALG00000006483	-0.31889	5.14353	3.91513	0.0478534	0.395753		9
ENSGALG00000005694	-0.27069	7.6765	3.91385	0.0478898	0.395792	glycyl-tRNA synthetase [Source:HGNC Symbol;Acc:HGNC:4162]	2	GARS	GARS	GARS
ENSGALG00000033597	0.479329	3.47185	3.91215	0.0479381	0.395792	ADAM metallopeptidase with thrombospondin type 1 motif 13 [Source:HGNC Symbol;Acc:HGNC:1366]	17	ADAMTS13		ADAMTS13
ENSGALG00000041635	0.262095	6.55324	3.91134	0.0479614	0.395792	calcium/calmodulin-dependent protein kinase type II delta chain [Source:RefSeq peptide;Acc:NP_001034389]	4	CAMK2D	CAMK2D	CAMK2D
ENSGALG00000007707	-0.298545	5.46321	3.91057	0.0479833	0.395792	trafficking protein particle complex 4 [Source:HGNC Symbol;Acc:HGNC:19943]	24	TRAPPC4	TRAPPC4	TRAPPC4
ENSGALG00000012801	0.568864	7.62884	3.9036	0.0481828	0.397134	lymphocyte antigen 86 [Source:HGNC Symbol;Acc:HGNC:16837]	2	LY86	LY86	LY86
ENSGALG00000032231	0.336956	5.17216	3.90269	0.0482089	0.397134		16		C4
ENSGALG00000025881	0.505261	3.92039	3.8983	0.0483349	0.397851		1		LOC101750812
ENSGALG00000010837	-0.335891	4.69974	3.89747	0.0483588	0.397851	ankyrin repeat and SOCS box containing 5 [Source:HGNC Symbol;Acc:HGNC:17180]	4	ASB5	ASB5	ASB5
ENSGALG00000043610	0.319018	6.24154	3.89221	0.0485105	0.398819		AADN04001162.1		LOC100857892
ENSGALG00000039705	-0.54936	6.92515	3.89061	0.0485567	0.398819	glutamine-fructose-6-phosphate transaminase 2 [Source:HGNC Symbol;Acc:HGNC:4242]	13	GFPT2	GFPT2	GFPT2
ENSGALG00000002066	0.317156	8.17743	3.8898	0.0485802	0.398819	nuclear receptor coactivator 4 [Source:HGNC Symbol;Acc:HGNC:7671]	6	NCOA4	NCOA4	NCOA4
ENSGALG00000001165	0.309003	5.34682	3.88902	0.0486026	0.398819	pantothenate kinase 4 [Source:HGNC Symbol;Acc:HGNC:19366]	21	PANK4	PANK4	PANK4
ENSGALG00000008408	0.474858	3.68228	3.88537	0.0487085	0.399351	GRB2 associated binding protein 3 [Source:HGNC Symbol;Acc:HGNC:17515]	4	GAB3	GAB3	GAB3
ENSGALG00000027641	-0.351033	4.46263	3.88461	0.0487306	0.399351	dual specificity phosphatase 14 [Source:HGNC Symbol;Acc:HGNC:17007]	19	DUSP14	DUSP14	DUSP14
ENSGALG00000026359	-0.482751	3.30734	3.88313	0.0487734	0.399443	SERTA domain containing 4 [Source:HGNC Symbol;Acc:HGNC:25236]	3	SERTAD4		SERTAD4
ENSGALG00000004288	-0.373037	4.96608	3.87298	0.0490694	0.401442	Histone deacetylase 4 [Source:UniProtKB/Swiss-Prot;Acc:P83038]	7	HDAC4	HDAC4
ENSGALG00000009443	0.329437	4.4246	3.87162	0.049109	0.401442		1		TMEM168
ENSGALG00000015259	0.287397	6.23493	3.87118	0.0491221	0.401442	RB1 inducible coiled-coil 1 [Source:HGNC Symbol;Acc:HGNC:15574]	2	RB1CC1	RB1CC1	RB1CC1
ENSGALG00000004521	0.408352	8.98709	3.87041	0.0491445	0.401442	glutathione peroxidase 3 precursor [Source:RefSeq peptide;Acc:NP_001156704]	13	GPX3	GPX3
ENSGALG00000014209	0.352339	4.83979	3.86738	0.0492333	0.401908	G protein-coupled receptor 155 [Source:HGNC Symbol;Acc:HGNC:22951]	7	GPR155	GPR155	GPR155
ENSGALG00000003168	-0.308423	5.07663	3.86204	0.0493902	0.402928	myotubularin related protein 12 [Source:HGNC Symbol;Acc:HGNC:18191]	Z	MTMR12	MTMR12	MTMR12
ENSGALG00000004856	-0.278895	5.43287	3.85501	0.0495977	0.404361		4		NUP62
ENSGALG00000033351	-0.439377	7.70584	3.85247	0.0496727	0.40471	collagen triple helix repeat containing 1 [Source:HGNC Symbol;Acc:HGNC:18831]	2	CTHRC1		CTHRC1
ENSGALG00000029621	-0.350459	4.99687	3.84207	0.0499819	0.406606	semaphorin-3F precursor [Source:RefSeq peptide;Acc:NP_989589]	12	SEMA3F	SEMA3F
ENSGALG00000005169	-0.347812	4.59075	3.84192	0.0499863	0.406606	fucosyltransferase 11 [Source:HGNC Symbol;Acc:HGNC:19233]	6	FUT11	FUT11	FUT11
ENSGALG00000010049	-0.443354	5.31447	3.8414	0.0500017	0.406606	protein tyrosine phosphatase, receptor type B [Source:HGNC Symbol;Acc:HGNC:9665]	1	PTPRB		PTPRB
ENSGALG00000023616	0.769627	1.78419	3.83487	0.0501969	0.40793	leucine rich repeat containing 31 [Source:HGNC Symbol;Acc:HGNC:26261]	9	LRRC31	LRRC31	LRRC31
ENSGALG00000037097	0.3155	5.6697	3.83154	0.0502968	0.40848	G protein-coupled receptor kinase 3 [Source:HGNC Symbol;Acc:HGNC:290]	15	GRK3	ADRBK2	GRK3
ENSGALG00000012559	-0.383346	3.87236	3.83038	0.0503316	0.4085	LARGE xylosyl- and glucuronyltransferase 1 [Source:HGNC Symbol;Acc:HGNC:6511]	1	LARGE1	LARGE	LARGE1
ENSGALG00000004782	-0.435811	3.22584	3.82726	0.0504252	0.408633	tRNA splicing endonuclease subunit 15 [Source:HGNC Symbol;Acc:HGNC:16791]	8	TSEN15	TSEN15	TSEN15
ENSGALG00000013605	-0.39619	6.83301	3.82661	0.0504449	0.408633	leucine-rich repeat-containing protein 16A [Source:RefSeq peptide;Acc:NP_001152842]	2	LRRC16A	LRRC16A
ENSGALG00000004376	-0.510486	2.58359	3.82555	0.0504768	0.408633	potassium voltage-gated channel subfamily J member 2 [Source:HGNC Symbol;Acc:HGNC:6263]	18	KCNJ2	KCNJ2	KCNJ2
ENSGALG00000001573	0.674485	2.32784	3.82457	0.0505064	0.408633	purinergic receptor P2X 1 [Source:HGNC Symbol;Acc:HGNC:8533]	19	P2RX1	P2RX1	P2RX1
ENSGALG00000008997	0.6575	4.44829	3.82446	0.0505096	0.408633	STEAP4 metalloreductase [Source:HGNC Symbol;Acc:HGNC:21923]	2	STEAP4	STEAP4	STEAP4
ENSGALG00000028803	-0.610786	3.45853	3.82179	0.05059	0.409022	UDP-GlcNAc:betaGal beta-1,3-N-acetylglucosaminyltransferase 4 [Source:HGNC Symbol;Acc:HGNC:15683]	15	B3GNT4	B3GNT4	B3GNT4
ENSGALG00000030407	0.386093	4.53893	3.82011	0.0506408	0.409171	interleukin 6 receptor alpha precursor [Source:RefSeq peptide;Acc:NP_001038140]	25	IL6R	IL6R
ENSGALG00000032610	-0.311602	4.99428	3.81834	0.0506943	0.409342	N-acetyl-alpha-glucosaminidase [Source:HGNC Symbol;Acc:HGNC:7632]	27	NAGLU	NAGLU	NAGLU
ENSGALG00000037852	-0.314902	4.95919	3.8161	0.0507621	0.40936	hydroxysteroid 17-beta dehydrogenase 7 [Source:HGNC Symbol;Acc:HGNC:5215]	8	HSD17B7	HSD17B7	HSD17B7
ENSGALG00000043389	-0.50655	2.76052	3.81524	0.0507883	0.40936	PPARG coactivator 1 beta [Source:HGNC Symbol;Acc:HGNC:30022]	13	PPARGC1B	PPARGC1B	PPARGC1B
ENSGALG00000015124	0.584729	2.20397	3.81493	0.0507979	0.40936	potassium channel tetramerization domain containing 1 [Source:HGNC Symbol;Acc:HGNC:18249]	2	KCTD1	KCTD1	KCTD1
ENSGALG00000039108	-0.296108	6.31212	3.814	0.0508261	0.40936	microtubule associated protein 1S [Source:HGNC Symbol;Acc:HGNC:15715]	28	MAP1S		MAP1S
ENSGALG00000001374	0.317992	5.34273	3.81253	0.0508706	0.409458		21		SLC35E2B
ENSGALG00000007641	0.349156	5.62426	3.81016	0.0509426	0.409777	LIM domain-binding protein 1 [Source:RefSeq peptide;Acc:NP_990401]	6	LDB1	LDB1
ENSGALG00000039013	-0.285638	6.05473	3.80686	0.0510429	0.410188	exostosin glycosyltransferase 1 [Source:HGNC Symbol;Acc:HGNC:3512]	2	EXT1	LOC100858205	EXT1
ENSGALG00000008722	0.56881	4.11787	3.80598	0.05107	0.410188	mucolipin 2 [Source:HGNC Symbol;Acc:HGNC:13357]	8	MCOLN2	MCOLN2	MCOLN2
ENSGALG00000033759	0.346449	4.54118	3.80529	0.051091	0.410188	ribonucleoprotein, PTB binding 2 [Source:HGNC Symbol;Acc:HGNC:25577]	8	RAVER2	RAVER2	RAVER2
ENSGALG00000035210	-0.388153	4.6723	3.79986	0.0512568	0.411182		2
ENSGALG00000004227	-0.331167	5.51325	3.79911	0.0512799	0.411182	FAM20B, glycosaminoglycan xylosylkinase [Source:HGNC Symbol;Acc:HGNC:23017]	8	FAM20B	FAM20B	FAM20B
ENSGALG00000042458	-0.305229	8.75614	3.79644	0.0513618	0.411578	Alpha-actinin-1 [Source:UniProtKB/Swiss-Prot;Acc:P05094]	5	ACTN1	ACTN1
ENSGALG00000008840	0.384033	4.84272	3.79137	0.0515174	0.412392	acyl-CoA synthetase long-chain family member 5 [Source:HGNC Symbol;Acc:HGNC:16526]	6	ACSL5	ACSL5	ACSL5
ENSGALG00000039001	-0.358492	4.12309	3.79085	0.0515336	0.412392	filamin A interacting protein 1 [Source:HGNC Symbol;Acc:HGNC:21015]	3	FILIP1	FILIP1	FILIP1
ENSGALG00000042330	-0.282143	6.56223	3.78957	0.0515728	0.412392		7		PPP1R9B
ENSGALG00000041255	-0.584081	5.99775	3.78889	0.0515938	0.412392	ADAM metallopeptidase domain 12 [Source:HGNC Symbol;Acc:HGNC:190]	6	ADAM12	ADAM12	ADAM12
ENSGALG00000010174	-0.405491	5.00879	3.78725	0.0516444	0.412535	solute carrier family 35 member B2 [Source:HGNC Symbol;Acc:HGNC:16872]	3	SLC35B2	SLC35B2	SLC35B2
ENSGALG00000008716	-0.379452	3.9797	3.78119	0.0518317	0.41377	Leucine-rich repeat transmembrane protein FLRT3 [Source:UniProtKB/Swiss-Prot;Acc:F1NUK7]	3	FLRT3	FLRT3	FLRT3
ENSGALG00000026231	0.342008	4.89133	3.77985	0.0518732	0.413794	AT-rich interaction domain 3A [Source:HGNC Symbol;Acc:HGNC:3031]	28	ARID3A	ARID3A	ARID3A
ENSGALG00000005869	-0.299289	8.76638	3.77898	0.0519002	0.413794	coatomer protein complex subunit gamma 1 [Source:HGNC Symbol;Acc:HGNC:2236]	12	COPG1	COPG1	COPG1
ENSGALG00000005369	-0.288839	4.86236	3.77634	0.0519823	0.414188	BTB domain containing 10 [Source:HGNC Symbol;Acc:HGNC:21445]	5	BTBD10	BTBD10	BTBD10
ENSGALG00000016893	-0.309205	6.79554	3.77248	0.0521022	0.414644		1		UGGT2
ENSGALG00000038731	-0.656347	1.55667	3.77239	0.0521052	0.414644		AADN04003552.1
ENSGALG00000035675	-0.489843	3.01071	3.77069	0.0521582	0.414805		18
ENSGALG00000008043	-0.565282	3.27983	3.7672	0.052267	0.415124	coronin 2B [Source:HGNC Symbol;Acc:HGNC:2256]	10	CORO2B	CORO2B	CORO2B
ENSGALG00000002234	-0.291334	6.99411	3.76634	0.0522941	0.415124	unc-13 homolog D [Source:HGNC Symbol;Acc:HGNC:23147]	18	UNC13D	UNC13D	UNC13D
ENSGALG00000028871	-0.636239	6.76149	3.76625	0.0522967	0.415124	solute carrier family 38 member 3 [Source:HGNC Symbol;Acc:HGNC:18044]	12	SLC38A3	SLC38A3	SLC38A3
ENSGALG00000015511	-0.28555	5.64965	3.76419	0.0523613	0.415376		1		ROBO1
ENSGALG00000035589	0.600552	2.13276	3.76164	0.0524411	0.415748		19
ENSGALG00000009948	-0.543869	4.24109	3.75976	0.0525	0.415954	hedgehog interacting protein [Source:HGNC Symbol;Acc:HGNC:14866]	4	HHIP	HHIP	HHIP
ENSGALG00000010244	-0.294489	7.44316	3.75759	0.0525683	0.416032	aldo-keto reductase family 1 member A1 [Source:HGNC Symbol;Acc:HGNC:380]	8	AKR1A1	AKR1A1	AKR1A1
ENSGALG00000013971	0.291562	7.21953	3.75736	0.0525757	0.416032	Serine/threonine-protein kinase Sgk1 [Source:UniProtKB/Swiss-Prot;Acc:Q6U1I9]	3	SGK1	SGK1	SGK1
ENSGALG00000044840	-0.35404	4.9699	3.75315	0.0527082	0.41682		AADN04011149.1
ENSGALG00000043734	-0.574004	4.96826	3.7521	0.0527412	0.41682	lipase G, endothelial type [Source:HGNC Symbol;Acc:HGNC:6623]	Z	LIPG		LIPG
ENSGALG00000038343	-0.539058	2.73799	3.74446	0.0529827	0.418468	histone H2A.J [Source:RefSeq peptide;Acc:NP_001025924]	1	HIST2H2AA4		HIST2H2AA4
ENSGALG00000009368	0.681845	2.27399	3.73627	0.0532431	0.420133	regulator of G-protein signaling 6 [Source:HGNC Symbol;Acc:HGNC:10002]	5	RGS6	RGS6	RGS6
ENSGALG00000021135	-0.620406	1.93356	3.73388	0.0533195	0.420133	hyaluronan and proteoglycan link protein 3 [Source:HGNC Symbol;Acc:HGNC:21446]	10	HAPLN3	HAPLN3	HAPLN3
ENSGALG00000026163	-0.320766	4.49206	3.73362	0.0533276	0.420133	tumor necrosis factor superfamily member 11 [Source:HGNC Symbol;Acc:HGNC:11926]	1	TNFSF11	TNFSF11	TNFSF11
ENSGALG00000037669	-0.420369	10.1829	3.73326	0.0533392	0.420133	FK506 binding protein 9 [Source:HGNC Symbol;Acc:HGNC:3725]	2	FKBP9	FKBP9	FKBP9
ENSGALG00000014935	0.585616	2.35815	3.73262	0.0533597	0.420133	growth regulation by estrogen in breast cancer 1 like [Source:HGNC Symbol;Acc:HGNC:31042]	2	GREB1L	GREB1L	GREB1L
ENSGALG00000002606	-0.299492	5.88236	3.72557	0.0535852	0.421646	calsyntenin 1 [Source:HGNC Symbol;Acc:HGNC:17447]	21	CLSTN1	CLSTN1	CLSTN1
ENSGALG00000027526	-0.685201	12.3434	3.72308	0.0536652	0.422012	collagen type IX alpha 2 chain [Source:HGNC Symbol;Acc:HGNC:2218]	23	COL9A2	COL9A2	COL9A2
ENSGALG00000026661	-0.334958	4.38985	3.72099	0.0537327	0.422281	methionine sulfoxide reductase B3 [Source:HGNC Symbol;Acc:HGNC:27375]	1	MSRB3	MSRB3	MSRB3
ENSGALG00000011549	0.670553	1.82292	3.7181	0.0538257	0.422541	ankyrin repeat and sterile alpha motif domain-containing protein 1B [Source:RefSeq peptide;Acc:NP_001238991]	1	ANKS1B	ANKS1B
ENSGALG00000036441	-0.296662	6.69245	3.71788	0.0538326	0.422541	WAS/WASL interacting protein family member 1 [Source:HGNC Symbol;Acc:HGNC:12736]	7	WIPF1	WIPF1	WIPF1
ENSGALG00000004209	-0.682507	3.73501	3.71663	0.053873	0.422596	extracellular leucine rich repeat and fibronectin type III domain containing 1 [Source:HGNC Symbol;Acc:HGNC:33154]	14	ELFN1	ELFN1	ELFN1
ENSGALG00000043532	-0.416007	4.43423	3.7124	0.0540095	0.423404	somatomedin B and thrombospondin type 1 domain containing [Source:HGNC Symbol;Acc:HGNC:30362]	2	SBSPON		SBSPON
ENSGALG00000041575	0.51111	3.56532	3.70745	0.0541702	0.4244	protein phosphatase 1 regulatory inhibitor subunit 14C [Source:HGNC Symbol;Acc:HGNC:14952]	3	PPP1R14C	PPP1R14C	PPP1R14C
ENSGALG00000008367	0.612476	6.34731	3.70257	0.0543288	0.425379	midkine (neurite growth-promoting factor 2) [Source:HGNC Symbol;Acc:HGNC:6972]	5	MDK	MDK	MDK
ENSGALG00000043662	-0.499141	3.0415	3.70126	0.0543713	0.425448	NDRG family member 4 [Source:HGNC Symbol;Acc:HGNC:14466]	11	NDRG4		NDRG4
ENSGALG00000040702	0.357341	4.47621	3.69786	0.0544822	0.426053	2-oxoisovalerate dehydrogenase subunit beta, mitochondrial precursor [Source:RefSeq peptide;Acc:NP_989988]	3	BCKDHB	BCKDHB
ENSGALG00000000625	0.454647	3.96048	3.69452	0.0545915	0.426644		27	MAPT	MAPT
ENSGALG00000014163	-0.563172	2.77559	3.69203	0.0546731	0.427018	tubulin tyrosine ligase like 1 [Source:HGNC Symbol;Acc:HGNC:1312]	1	TTLL1	TTLL1	TTLL1
ENSGALG00000016431	1.13394	0.827158	3.69023	0.0547321	0.427215	paired box 5 [Source:HGNC Symbol;Acc:HGNC:8619]	Z	Pax5B	PAX5
ENSGALG00000002232	-0.319346	5.43639	3.68569	0.0548814	0.428116		21
ENSGALG00000009947	-0.342169	5.33637	3.6843	0.0549269	0.428207	pleckstrin homology, MyTH4 and FERM domain containing H2 [Source:HGNC Symbol;Acc:HGNC:30506]	3	PLEKHH2	PLEKHH2	PLEKHH2
ENSGALG00000002766	1.03533	1.46753	3.68307	0.0549675	0.428259	mixed lineage kinase domain like [Source:HGNC Symbol;Acc:HGNC:26617]	11	MLKL	MLKL	MLKL
ENSGALG00000007954	-0.273326	5.52602	3.67823	0.0551272	0.429238		15		TBC1D10A
ENSGALG00000011715	0.352008	8.29743	3.67615	0.055196	0.429344	heat shock protein family A (Hsp70) member 2 [Source:HGNC Symbol;Acc:HGNC:5235]	5	HSPA2	HSPA2	HSPA2
ENSGALG00000038226	0.328806	4.94887	3.67577	0.0552086	0.429344		2
ENSGALG00000002371	-0.458448	4.42473	3.67441	0.0552539	0.429432	RUN and SH3 domain containing 2 [Source:HGNC Symbol;Acc:HGNC:23625]	Z	RUSC2	RUSC2	RUSC2
ENSGALG00000044604	0.371644	4.42558	3.67218	0.0553277	0.429561		KQ759573.1
ENSGALG00000005024	-0.715977	1.22677	3.67186	0.0553385	0.429561	EF-hand and coiled-coil domain containing 1 [Source:HGNC Symbol;Acc:HGNC:25692]	12	EFCC1	EFCC1	EFCC1
ENSGALG00000030436	0.271669	7.94715	3.66993	0.0554026	0.429744	NADH-ubiquinone oxidoreductase chain 3 [Source:UniProtKB/Swiss-Prot;Acc:P18938]	MT	MT-ND3	ND3
ENSGALG00000009532	0.261258	5.49687	3.6691	0.05543	0.429744	glucoside xylosyltransferase 1 [Source:HGNC Symbol;Acc:HGNC:27482]	1	GXYLT1	GXYLT1	GXYLT1
ENSGALG00000039384	-0.349031	3.82311	3.66778	0.0554741	0.429823		15
ENSGALG00000010106	-0.327584	4.57565	3.66527	0.0555578	0.430207	ERI1 exoribonuclease family member 3 [Source:HGNC Symbol;Acc:HGNC:17276]	8	ERI3	ERI3	ERI3
ENSGALG00000005422	-0.34514	5.1231	3.66286	0.0556382	0.430454	PDZ and LIM domain 1 [Source:HGNC Symbol;Acc:HGNC:2067]	6	PDLIM1	PDLIM1	PDLIM1
ENSGALG00000010741	-1.05371	0.431493	3.66227	0.0556578	0.430454	microtubule associated protein 1 light chain 3 gamma [Source:HGNC Symbol;Acc:HGNC:13353]	3	MAP1LC3C	MAP1LC3C	MAP1LC3C
ENSGALG00000004472	-0.89513	2.49979	3.66095	0.0557019	0.430532	astrotactin 1 [Source:HGNC Symbol;Acc:HGNC:773]	8	ASTN1	ASTN1	ASTN1
ENSGALG00000014078	0.292398	5.29488	3.65864	0.0557793	0.430647	defective in cullin neddylation 1 domain containing 4 [Source:HGNC Symbol;Acc:HGNC:28998]	4	DCUN1D4	DCUN1D4	DCUN1D4
ENSGALG00000010214	0.327476	4.57175	3.65575	0.0558761	0.430647	jade family PHD finger 1 [Source:HGNC Symbol;Acc:HGNC:30027]	4	JADE1		JADE1
ENSGALG00000033047	-0.797544	0.633013	3.65489	0.0559048	0.430647		23
ENSGALG00000039219	-0.337842	4.97307	3.65436	0.0559227	0.430647	ADAM metallopeptidase with thrombospondin type 1 motif 14 [Source:HGNC Symbol;Acc:HGNC:14899]	6	ADAMTS14	ADAMTS14	ADAMTS14
ENSGALG00000004841	-0.393932	3.41407	3.65397	0.0559357	0.430647	apelin receptor [Source:HGNC Symbol;Acc:HGNC:339]	5	APLNR	APLNR	APLNR
ENSGALG00000040485	1.52062	2.31003	3.65393	0.0559372	0.430647		AADN04011814.1		LOC427725
ENSGALG00000008681	-0.472392	3.2228	3.65339	0.0559552	0.430647		17
ENSGALG00000035108	0.371138	4.4486	3.65218	0.0559959	0.430699		1
ENSGALG00000001998	0.480265	6.00728	3.64963	0.0560817	0.431096	R3H domain containing 4 [Source:HGNC Symbol;Acc:HGNC:28270]	28	R3HDM4	R3HDM4	R3HDM4
ENSGALG00000028721	-0.842254	0.76472	3.64708	0.0561677	0.431495	leiomodin 1 [Source:HGNC Symbol;Acc:HGNC:6647]	26	LMOD1		LMOD1
ENSGALG00000045898	0.572648	1.83448	3.64408	0.0562689	0.431761		7
ENSGALG00000034782	-0.832141	0.424851	3.64403	0.0562706	0.431761		KQ759674.1
ENSGALG00000003063	-0.476843	2.86277	3.64169	0.0563498	0.43191	hydroxylysine kinase [Source:HGNC Symbol;Acc:HGNC:34403]	10	HYKK	HYKK	HYKK
ENSGALG00000032997	-0.448948	3.59185	3.64144	0.0563583	0.43191	elastin microfibril interfacer 2 [Source:HGNC Symbol;Acc:HGNC:19881]	2	EMILIN2	EMILIN2	EMILIN2
ENSGALG00000037410	0.406141	3.52657	3.63446	0.0565951	0.433461	hephaestin [Source:HGNC Symbol;Acc:HGNC:4866]	4	HEPH	HEPH	HEPH
ENSGALG00000028996	-0.305412	5.28094	3.63089	0.0567164	0.433925	Sigma non-opioid intracellular receptor 1 [Source:UniProtKB/Swiss-Prot;Acc:Q5ZL84]	Z	SIGMAR1	SIGMAR1	SIGMAR1
ENSGALG00000039113	0.817829	1.07697	3.63066	0.0567243	0.433925		10
ENSGALG00000033198	-0.716704	4.88339	3.62733	0.056838	0.434532	myosin VC [Source:HGNC Symbol;Acc:HGNC:7604]	10	MYO5C	MYO5C	MYO5C
ENSGALG00000007565	-0.340351	4.14244	3.62071	0.0570644	0.436	protein phosphatase 2 regulatory subunit Bbeta [Source:HGNC Symbol;Acc:HGNC:9305]	13	PPP2R2B	PPP2R2B	PPP2R2B
ENSGALG00000016463	0.2935	6.78419	3.61797	0.0571586	0.436455	Protein FAM49A [Source:UniProtKB/Swiss-Prot;Acc:Q5ZI04]	3	FAM49A	FAM49A	FAM49A
ENSGALG00000033971	-0.541337	2.07481	3.61618	0.05722	0.436661		28
ENSGALG00000042279	-0.807517	3.62392	3.6146	0.0572746	0.436813	1,25-dihydroxyvitamin D(3) 24-hydroxylase, mitochondrial [Source:RefSeq peptide;Acc:NP_990310]	20	CYP24A1	CYP24A1	CYP24A1
ENSGALG00000006876	-0.276665	7.49511	3.61303	0.0573286	0.436962	cathepsin A [Source:HGNC Symbol;Acc:HGNC:9251]	20	CTSA	CTSA	CTSA
ENSGALG00000011680	0.406302	5.23658	3.61019	0.0574267	0.437216	EPH receptor A5 [Source:HGNC Symbol;Acc:HGNC:3389]	4	EPHA5	EPHA5	EPHA5
ENSGALG00000040621	0.54468	3.9533	3.61006	0.0574311	0.437216	interleukin 18 receptor 1 [Source:HGNC Symbol;Acc:HGNC:5988]	1	IL18R1	IL18R1	IL18R1
ENSGALG00000028204	0.334847	8.16626	3.6087	0.0574782	0.4373		12
ENSGALG00000009229	-0.320543	9.14814	3.60774	0.0575113	0.4373	ATPase H+ transporting V0 subunit c [Source:HGNC Symbol;Acc:HGNC:855]	14	ATP6V0C	ATP6V0C	ATP6V0C
ENSGALG00000010697	0.379317	3.70367	3.60295	0.0576771	0.438297	semaphorin 4D [Source:HGNC Symbol;Acc:HGNC:10732]	Z	SEMA4D	SEMA4D	SEMA4D
ENSGALG00000040866	-0.576563	6.28514	3.60167	0.0577216	0.438372	Prolyl 3-hydroxylase 2 [Source:UniProtKB/Swiss-Prot;Acc:Q6JHU7]	9	P3H2	LEPREL1
ENSGALG00000003674	-0.273842	4.85076	3.59994	0.0577815	0.438564	dehydrogenase E1 and transketolase domain containing 1 [Source:HGNC Symbol;Acc:HGNC:23537]	1	DHTKD1	DHTKD1	DHTKD1
ENSGALG00000011618	0.295432	5.05787	3.59842	0.0578345	0.438659	adenylosuccinate synthase like 1 [Source:HGNC Symbol;Acc:HGNC:20093]	5	ADSSL1	ADSSL1	ADSSL1
ENSGALG00000016359	0.303118	5.65284	3.59759	0.0578634	0.438659	F-box protein 25 [Source:HGNC Symbol;Acc:HGNC:13596]	3	FBXO25	FBXO25	FBXO25
ENSGALG00000031978	0.483904	5.58481	3.59393	0.0579911	0.439364		2
ENSGALG00000037289	0.259179	6.12416	3.59275	0.0580323	0.439412	atlastin GTPase 2 [Source:HGNC Symbol;Acc:HGNC:24047]	3	ATL2	ATL2	ATL2
ENSGALG00000039681	-0.807861	0.819415	3.59135	0.058081	0.439517		KQ759568.1
ENSGALG00000046379	0.834685	0.658127	3.58566	0.0582802	0.440691		1
ENSGALG00000037665	0.493778	3.07511	3.58493	0.0583058	0.440691	limb development membrane protein 1 like [Source:HGNC Symbol;Acc:HGNC:18268]	33	LMBR1L	LMBR1L	LMBR1L
ENSGALG00000016590	0.564006	3.91923	3.58206	0.0584068	0.441191	toll like receptor 7 [Source:HGNC Symbol;Acc:HGNC:15631]	1	TLR7	TLR7	TLR7
ENSGALG00000009365	-0.436254	6.6972	3.58085	0.0584492	0.441248	cytochrome P450 family 51 subfamily A member 1 [Source:HGNC Symbol;Acc:HGNC:2649]	2	CYP51	CYP51A1
ENSGALG00000014281	0.285185	5.16292	3.5784	0.0585357	0.441637		4
ENSGALG00000006076	0.700933	1.88063	3.57611	0.0586164	0.441664	RasGEF domain family member 1C [Source:HGNC Symbol;Acc:HGNC:27400]	13	RASGEF1C	RASGEF1C	RASGEF1C
ENSGALG00000000652	-0.275564	5.18198	3.57605	0.0586183	0.441664	acyl-CoA thioesterase 7 [Source:HGNC Symbol;Acc:HGNC:24157]	21	ACOT7	ACOT7	ACOT7
ENSGALG00000020999	-0.643815	1.20525	3.57498	0.0586562	0.441664	dynein light chain LC8-type 1 [Source:HGNC Symbol;Acc:HGNC:15476]	15	DYNLL1	DYNLL1	DYNLL1
ENSGALG00000006804	0.774747	0.934296	3.57425	0.0586821	0.441664	outer dense fiber of sperm tails 2 like [Source:HGNC Symbol;Acc:HGNC:29225]	8	ODF2L		ODF2L
ENSGALG00000027482	-0.328121	4.58639	3.57335	0.0587138	0.441664	syntrophin beta 2 [Source:HGNC Symbol;Acc:HGNC:11169]	11	SNTB2		SNTB2
ENSGALG00000004498	-0.312121	4.48067	3.57163	0.0587746	0.441858	solute carrier family 2 member 10 [Source:HGNC Symbol;Acc:HGNC:13444]	20	SLC2A10	SLC2A10	SLC2A10
ENSGALG00000016518	-0.327652	4.64856	3.57011	0.0588285	0.442001	phosphorylase kinase regulatory subunit alpha 2 [Source:HGNC Symbol;Acc:HGNC:8926]	1	PHKA2	PHKA2	PHKA2
ENSGALG00000008018	-0.341958	4.46619	3.56842	0.0588884	0.442187	snail family transcriptional repressor 1 [Source:HGNC Symbol;Acc:HGNC:11128]	20	SNAI1	SNAI1	SNAI1
ENSGALG00000035152	0.745651	0.820359	3.56644	0.0589587	0.44231	alpha-ketoglutarate-dependent dioxygenase alkB homolog 2 isoform 1 [Source:RefSeq peptide;Acc:NP_001264426]	15	ALKBH2	ALKBH2
ENSGALG00000010290	-0.346249	4.83938	3.56549	0.0589924	0.44231	Vascular endothelial growth factor A [Source:UniProtKB/Swiss-Prot;Acc:P67964]	3	VEGFA	VEGFA
ENSGALG00000019077	-0.622454	2.81961	3.565	0.0590096	0.44231		1
ENSGALG00000001956	-0.319664	6.71242	3.56118	0.0591457	0.443067	Olfactomedin-like protein 3 [Source:UniProtKB/Swiss-Prot;Acc:Q25C36]	26	OLFML3	OLFML3	OLFML3
ENSGALG00000039803	-0.295577	5.48567	3.55864	0.0592362	0.443482	Gallus gallus LSM12 homolog (LSM12), mRNA. [Source:RefSeq mRNA;Acc:NM_001137651]	KQ759560.1	LSM12	LSM12
ENSGALG00000006544	-0.621918	1.78874	3.55752	0.0592761	0.443519		12
ENSGALG00000016673	-0.285133	6.58161	3.55634	0.0593184	0.443544	translocation associated membrane protein 2 [Source:HGNC Symbol;Acc:HGNC:16855]	3	TRAM2		TRAM2
ENSGALG00000008368	0.296229	4.98896	3.55547	0.0593497	0.443544	RAD18, E3 ubiquitin protein ligase [Source:HGNC Symbol;Acc:HGNC:18278]	12	RAD18	RAD18	RAD18
ENSGALG00000011068	-0.439876	6.67903	3.55267	0.0594497	0.443897	cordon-bleu WH2 repeat protein like 1 [Source:HGNC Symbol;Acc:HGNC:23571]	7	COBLL1	COBLL1	COBLL1
ENSGALG00000044832	-0.687409	1.19879	3.55218	0.0594672	0.443897		Z
ENSGALG00000034590	0.418293	3.61234	3.54977	0.0595537	0.444174	CUGBP, Elav-like family member 2 [Source:HGNC Symbol;Acc:HGNC:2550]	1	CELF2	CELF2	CELF2
ENSGALG00000010769	1.13716	0.540145	3.54919	0.0595745	0.444174	hydroxyprostaglandin dehydrogenase 15-(NAD) [Source:HGNC Symbol;Acc:HGNC:5154]	4	HPGD	HPGD	HPGD
ENSGALG00000005656	0.280773	5.38615	3.54653	0.0596703	0.444383	protein DENND6A [Source:RefSeq peptide;Acc:NP_001012799]	12	DENND6A		DENND6A
ENSGALG00000003893	-0.280041	8.65297	3.54646	0.0596727	0.444383	xenotropic and polytropic retrovirus receptor 1 [Source:HGNC Symbol;Acc:HGNC:12827]	8	XPR1	XPR1	XPR1
ENSGALG00000041054	0.706715	2.33458	3.54397	0.0597624	0.444618	FH2 domain containing 1 [Source:HGNC Symbol;Acc:HGNC:29363]	4	FHDC1	FHDC1	FHDC1
ENSGALG00000001741	-0.27352	6.42869	3.54334	0.0597851	0.444618	neuroplastin [Source:HGNC Symbol;Acc:HGNC:17867]	10	NPTN	NPTN	NPTN
ENSGALG00000020742	-0.310302	4.98321	3.54233	0.0598214	0.444618	peroxisome proliferator-activated receptor gamma, coactivator-related 1 [Source:HGNC Symbol;Acc:HGNC:30025]	6	PPRC1		PPRC1
ENSGALG00000041915	0.538484	3.67266	3.54167	0.059845	0.444618		8
ENSGALG00000017334	-0.313183	4.82125	3.53777	0.059986	0.445404		1
ENSGALG00000043787	0.308071	4.53271	3.53126	0.0602219	0.446693	DEP domain containing MTOR-interacting protein [Source:HGNC Symbol;Acc:HGNC:22953]	2	DEPTOR	DEPDC6	DEPTOR
ENSGALG00000016843	-0.33273	8.11261	3.53036	0.0602546	0.446693	collagen type IV alpha 2 chain [Source:HGNC Symbol;Acc:HGNC:2203]	1	COL4A2	COL4A2	COL4A2
ENSGALG00000042568	-0.462674	3.68961	3.52799	0.0603411	0.446693		AADN04017201.1
ENSGALG00000016058	-0.335914	4.96926	3.52784	0.0603462	0.446693	Transcriptional regulator Erg [Source:UniProtKB/Swiss-Prot;Acc:Q90837]	1	ERG	ERG	ERG
ENSGALG00000041397	0.820033	0.594264	3.52723	0.0603686	0.446693		4
ENSGALG00000028326	-0.848745	0.807094	3.52688	0.0603812	0.446693	hydroxysteroid 11-beta dehydrogenase 2 [Source:HGNC Symbol;Acc:HGNC:5209]	11	HSD11B2	HSD11B2L	HSD11B2
ENSGALG00000031082	-0.767627	1.41839	3.52551	0.0604311	0.446693		2
ENSGALG00000009068	-0.304538	4.58757	3.52521	0.0604422	0.446693		3
ENSGALG00000016545	-0.372979	4.68152	3.5188	0.0606764	0.447928	RALBP1 associated Eps domain containing 2 [Source:HGNC Symbol;Acc:HGNC:9963]	1	REPS2	REPS2	REPS2
ENSGALG00000007027	-0.30291	4.65643	3.51841	0.0606908	0.447928	N-sulfoglucosamine sulfohydrolase [Source:HGNC Symbol;Acc:HGNC:10818]	18	SGSH	SGSH	SGSH
ENSGALG00000012464	0.983476	0.583745	3.51773	0.0607156	0.447928		5		SOUL
ENSGALG00000033416	0.488656	3.01236	3.51528	0.0608052	0.448328	HIC ZBTB transcriptional repressor 2 [Source:HGNC Symbol;Acc:HGNC:18595]	15	HIC2	HIC2	HIC2
ENSGALG00000038209	0.769552	0.968034	3.51101	0.0609624	0.448971		16		TRIM39.1
ENSGALG00000009547	0.271474	5.05745	3.50914	0.0610311	0.448971	periphilin-1 isoform 2 [Source:RefSeq peptide;Acc:NP_001025908]	1	PPHLN1	PPHLN1
ENSGALG00000010219	0.648132	2.01222	3.50855	0.0610527	0.448971		8		UROD
ENSGALG00000007562	-0.836891	0.851195	3.50843	0.0610572	0.448971	fibroblast growth factor 4 [Source:HGNC Symbol;Acc:HGNC:3682]	5	FGF4	FGF4	FGF4
ENSGALG00000014711	0.387482	5.96959	3.50808	0.06107	0.448971	phospholipid phosphatase 1 [Source:HGNC Symbol;Acc:HGNC:9228]	Z	PLPP1	PPAP2A	PLPP1
ENSGALG00000013427	-0.64324	1.48612	3.50581	0.061154	0.449327		4		SORBS2
ENSGALG00000028659	0.765184	1.59164	3.50242	0.0612791	0.449985		16		BLEC1
ENSGALG00000017462	0.309345	4.71062	3.50048	0.0613509	0.45013	folliculin interacting protein 1 [Source:HGNC Symbol;Acc:HGNC:29418]	13	FNIP1	FNIP1	FNIP1
ENSGALG00000006317	0.311146	5.49458	3.49997	0.0613701	0.45013	inhibitor of growth protein 5 [Source:RefSeq peptide;Acc:NP_001026483]	9	ING5	ING5
ENSGALG00000012219	-0.485711	4.45143	3.49783	0.0614492	0.450449	unc-5 netrin receptor C [Source:HGNC Symbol;Acc:HGNC:12569]	4	UNC5C	UNC5C	UNC5C
ENSGALG00000044140	-0.679882	1.47211	3.49622	0.0615089	0.450626		4		LOC771612
ENSGALG00000010875	-0.553719	3.89168	3.48711	0.0618484	0.452642	integrin subunit beta 8 [Source:HGNC Symbol;Acc:HGNC:6163]	2	ITGB8	ITGB8	ITGB8
ENSGALG00000006503	0.286921	6.3204	3.48604	0.0618886	0.452642	voltage dependent anion channel 1 [Source:HGNC Symbol;Acc:HGNC:12669]	13	VDAC1	VDAC1	VDAC1
ENSGALG00000044797	-0.711362	0.725109	3.48596	0.0618915	0.452642		Z
ENSGALG00000001945	-0.384947	5.36577	3.48088	0.0620816	0.45377		12		RFT1
ENSGALG00000044333	0.77202	0.887115	3.47972	0.0621252	0.453826		12
ENSGALG00000031859	-0.730806	6.75537	3.47553	0.0622829	0.454196	NK3 homeobox 2 [Source:RefSeq peptide;Acc:NP_989468]	4	NKX3-2	NKX3-2	NKX3-2
ENSGALG00000031763	0.560511	3.07597	3.47509	0.0622995	0.454196	EDAR associated death domain [Source:HGNC Symbol;Acc:HGNC:14341]	3	EDARADD	EDARADD	EDARADD
ENSGALG00000029980	-0.252073	6.77847	3.4748	0.0623103	0.454196	glutaminyl-tRNA synthetase [Source:RefSeq peptide;Acc:NP_001012800]	12	QARS	QARS
ENSGALG00000030607	-0.484071	6.71807	3.47455	0.0623196	0.454196	carbohydrate sulfotransferase 11 [Source:HGNC Symbol;Acc:HGNC:17422]	1	CHST11		CHST11
ENSGALG00000026639	0.32952	4.89682	3.46953	0.0625091	0.455315	single-pass membrane protein with coiled-coil domains 4 [Source:HGNC Symbol;Acc:HGNC:24810]	1	SMCO4	SMCO4	SMCO4
ENSGALG00000001717	-0.34072	6.54502	3.46766	0.0625797	0.455458	solute carrier family 16 member 1 [Source:HGNC Symbol;Acc:HGNC:10922]	26	SLC16A1	SLC16A1	SLC16A1
ENSGALG00000027345	0.606491	2.23145	3.46711	0.0626007	0.455458	solute carrier family 46 member 2 [Source:HGNC Symbol;Acc:HGNC:16055]	Z	SLC46A2	SLC46A2	SLC46A2
ENSGALG00000017019	0.522854	2.98192	3.46484	0.0626866	0.45582		1		WDFY2
ENSGALG00000030526	0.724887	2.42134	3.46218	0.0627874	0.456099		1		IL1RL2
ENSGALG00000000529	0.287994	5.50132	3.46184	0.0628003	0.456099	LIM domain containing 2 [Source:HGNC Symbol;Acc:HGNC:28142]	27	LIMD2	LIMD2	LIMD2
ENSGALG00000015367	0.350225	4.21317	3.46057	0.0628487	0.456099	nectin cell adhesion molecule 3 [Source:HGNC Symbol;Acc:HGNC:17664]	1	NECTIN3		NECTIN3
ENSGALG00000030038	0.554773	4.90629	3.45998	0.0628709	0.456099	complement C3 [Source:HGNC Symbol;Acc:HGNC:1318]	AADN04001210.1	C3		C3
ENSGALG00000009234	0.267705	5.02087	3.4583	0.062935	0.456099		14		AMDHD2
ENSGALG00000037655	-0.308378	4.9734	3.4563	0.0630112	0.456099	B-cell CLL/lymphoma 9 [Source:HGNC Symbol;Acc:HGNC:1008]	1	BCL9	BCL9	BCL9
ENSGALG00000036743	0.301357	6.56832	3.45601	0.0630223	0.456099	mannosyl (beta-1,4-)-glycoprotein beta-1,4-N-acetylglucosaminyltransferase [Source:HGNC Symbol;Acc:HGNC:7046]	1	MGAT3	MGAT3	MGAT3
ENSGALG00000016495	-0.639696	2.07288	3.45601	0.0630223	0.456099	kelch like family member 29 [Source:HGNC Symbol;Acc:HGNC:29404]	3	KLHL29		KLHL29
ENSGALG00000031425	-0.382265	5.93807	3.45529	0.0630495	0.456099	peripheral myelin protein 22 [Source:HGNC Symbol;Acc:HGNC:9118]	18	PMP22	PMP22	PMP22
ENSGALG00000005209	-0.320603	6.62993	3.45259	0.0631528	0.456585		2		AQP1
ENSGALG00000034229	-0.575131	2.48177	3.44965	0.0632652	0.457136	zinc finger protein 703 [Source:HGNC Symbol;Acc:HGNC:25883]	22	ZNF703		ZNF703
ENSGALG00000036477	-0.274794	5.96523	3.44478	0.063452	0.458125		2
ENSGALG00000004325	-0.303219	9.03725	3.44419	0.0634745	0.458125	prolyl 4-hydroxylase subunit alpha-1 isoform 4 precursor [Source:RefSeq peptide;Acc:NP_001185667]	6	P4HA1	P4HA1
ENSGALG00000042415	-0.312484	4.85187	3.44305	0.0635182	0.458135	Bardet-Biedl syndrome 2 [Source:RefSeq peptide;Acc:NP_001012795]	11	BBS2	BBS2
ENSGALG00000007981	-0.353891	4.27294	3.44206	0.0635563	0.458135	ceroid-lipofuscinosis, neuronal 6, late infantile, variant [Source:HGNC Symbol;Acc:HGNC:2077]	10	CLN6	CLN6	CLN6
ENSGALG00000038467	0.294629	4.99777	3.44133	0.0635846	0.458135	selenoprotein O [Source:RefSeq peptide;Acc:NP_001108489]	1	SELENOO	SELO	SELENOO
ENSGALG00000007928	0.268	5.7743	3.43954	0.0636533	0.458369	myeloid/lymphoid or mixed-lineage leukemia; translocated to, 10 [Source:HGNC Symbol;Acc:HGNC:16063]	2	MLLT10	MLLT10	MLLT10
ENSGALG00000028900	0.270074	5.20248	3.43665	0.063765	0.458912	Centromere protein T [Source:UniProtKB/Swiss-Prot;Acc:F1NPG5]	11	CENPT	CENPT
ENSGALG00000042635	-0.304885	4.28441	3.43376	0.0638767	0.459382	neural proliferation, differentiation and control 1 [Source:HGNC Symbol;Acc:HGNC:7899]	17	NPDC1		NPDC1
ENSGALG00000012462	0.477717	3.7098	3.43307	0.063903	0.459382	kinesin family member 5C [Source:HGNC Symbol;Acc:HGNC:6325]	7	KIF5C	KIF5C	KIF5C
ENSGALG00000034177	0.350922	5.05533	3.42965	0.0640355	0.459944	ribosomal protein S27 like [Source:HGNC Symbol;Acc:HGNC:18476]	10	RPS27L	RPS27L	RPS27L
ENSGALG00000016687	0.366113	4.17975	3.42918	0.0640539	0.459944	P2Y purinoceptor 8 [Source:UniProtKB/Swiss-Prot;Acc:Q5ZI82]	1	P2RY8	P2RY8	P2RY8
ENSGALG00000041182	0.817461	0.913576	3.4278	0.0641076	0.460068	T-box 1 [Source:HGNC Symbol;Acc:HGNC:11592]	15	TBX1		TBX1
ENSGALG00000030877	-0.341051	4.09412	3.42332	0.0642816	0.460495	clusterin associated protein 1 [Source:HGNC Symbol;Acc:HGNC:19009]	14	CLUAP1	CLUAP1	CLUAP1
ENSGALG00000002651	-0.282218	5.26748	3.42218	0.0643258	0.460495	ST3 beta-galactoside alpha-2,3-sialyltransferase 2 [Source:HGNC Symbol;Acc:HGNC:10863]	11	ST3GAL2	ST3GAL2	ST3GAL2
ENSGALG00000010620	0.264771	6.06057	3.42014	0.0644054	0.460495	Spastin [Source:UniProtKB/Swiss-Prot;Acc:Q5ZK92]	3	SPAST	SPAST
ENSGALG00000001153	-0.44261	3.60851	3.42012	0.0644062	0.460495	autism susceptibility candidate 2 [Source:HGNC Symbol;Acc:HGNC:14262]	19	AUTS2	AUTS2	AUTS2
ENSGALG00000012298	-0.452519	4.94248	3.42003	0.0644099	0.460495	solute carrier family 39 member 8 [Source:HGNC Symbol;Acc:HGNC:20862]	4	SLC39A8	SLC39A8	SLC39A8
ENSGALG00000044770	0.470518	3.25988	3.41985	0.0644167	0.460495		27
ENSGALG00000011019	-0.375569	4.1628	3.41972	0.0644219	0.460495	receptor tyrosine kinase like orphan receptor 1 [Source:HGNC Symbol;Acc:HGNC:10256]	8	ROR1	ROR1	ROR1
ENSGALG00000003726	-0.371792	4.88326	3.40981	0.0648099	0.462949	EGF like, fibronectin type III and laminin G domains [Source:HGNC Symbol;Acc:HGNC:26810]	Z	EGFLAM		EGFLAM
ENSGALG00000039335	-0.281564	5.7014	3.40822	0.0648723	0.462949	solute carrier family 25 member 22 [Source:HGNC Symbol;Acc:HGNC:19954]	5	SLC25A22	SLC25A22	SLC25A22
ENSGALG00000008322	-0.267797	5.47871	3.40789	0.0648854	0.462949		1
ENSGALG00000007809	-0.513683	2.8914	3.40716	0.0649139	0.462949	teashirt zinc finger homeobox 2 [Source:HGNC Symbol;Acc:HGNC:13010]	20	TSHZ2	TSHZ2	TSHZ2
ENSGALG00000029912	-0.339391	4.87861	3.40629	0.0649483	0.462949	calcium/calmodulin dependent protein kinase I [Source:HGNC Symbol;Acc:HGNC:1459]	12	CAMK1	CAMK1	CAMK1
ENSGALG00000027965	-0.823451	2.63556	3.40316	0.0650716	0.46351	opioid related nociceptin receptor 1 [Source:HGNC Symbol;Acc:HGNC:8155]	20	OPRL1	OPRL1	OPRL1
ENSGALG00000039541	0.340066	4.29789	3.40243	0.0651003	0.46351	Endophilin-B2 [Source:UniProtKB/Swiss-Prot;Acc:Q5ZJ81]	17	SH3GLB2	SH3GLB2
ENSGALG00000006526	-0.36138	5.57927	3.40145	0.0651393	0.463527	plexin B1 [Source:HGNC Symbol;Acc:HGNC:9103]	12	PLXNB1	PLXNB1	PLXNB1
ENSGALG00000026928	-0.461627	2.99465	3.39734	0.0653017	0.464298	Kruppel like factor 4 [Source:HGNC Symbol;Acc:HGNC:6348]	Z	KLF4		KLF4
ENSGALG00000015352	0.264942	5.72031	3.39625	0.0653448	0.464298	cyclin G associated kinase [Source:HGNC Symbol;Acc:HGNC:4113]	Z	GAK		GAK
ENSGALG00000013057	0.815602	4.87057	3.39506	0.0653919	0.464298		1		USP18
ENSGALG00000030179	0.423437	4.5806	3.39499	0.0653946	0.464298	chromosome 10 open reading frame 54 [Source:HGNC Symbol;Acc:HGNC:30085]	6	C10orf54		C10orf54
ENSGALG00000006522	0.503102	2.63865	3.39155	0.0655311	0.465004	HCK proto-oncogene, Src family tyrosine kinase [Source:HGNC Symbol;Acc:HGNC:4840]	20	HCK	HCK	HCK
ENSGALG00000012468	0.265895	5.9572	3.39064	0.0655675	0.465004		5
ENSGALG00000016579	0.262452	5.0511	3.38913	0.0656275	0.465008	RAB9A, member RAS oncogene family [Source:HGNC Symbol;Acc:HGNC:9792]	1	RAB9A	RAB9A	RAB9A
ENSGALG00000009476	-0.285548	7.83267	3.38792	0.0656757	0.465008	cyclin dependent kinase 6 [Source:HGNC Symbol;Acc:HGNC:1777]	2	CDK6	CDK6	CDK6
ENSGALG00000006826	0.438736	3.41918	3.38785	0.0656785	0.465008	kelch like family member 25 [Source:HGNC Symbol;Acc:HGNC:25732]	10	KLHL25	KLHL25	KLHL25
ENSGALG00000010629	0.252228	6.78684	3.38444	0.0658145	0.46571	zinc finger CCHC-type containing 11 [Source:HGNC Symbol;Acc:HGNC:28981]	8	ZCCHC11	ZCCHC11	ZCCHC11
ENSGALG00000043555	-0.53009	2.90882	3.38258	0.065889	0.465977	nephronectin [Source:HGNC Symbol;Acc:HGNC:27405]	4	NPNT		NPNT
ENSGALG00000045063	0.746384	1.64749	3.37993	0.0659947	0.466305	LRP2 binding protein [Source:HGNC Symbol;Acc:HGNC:25434]	4	LRP2BP	LRP2BP	LRP2BP
ENSGALG00000043986	0.959827	0.685222	3.37941	0.0660155	0.466305		1
ENSGALG00000035202	-0.533881	2.02426	3.37865	0.066046	0.466305		10		AP3B2
ENSGALG00000010201	0.27793	5.5477	3.37696	0.066114	0.466524	abhydrolase domain containing 18 [Source:HGNC Symbol;Acc:HGNC:26111]	4	ABHD18	ABHD18	ABHD18
ENSGALG00000016820	0.357179	5.17111	3.37572	0.0661638	0.466615	growth arrest specific 6 [Source:HGNC Symbol;Acc:HGNC:4168]	1	GAS6	GAS6	GAS6
ENSGALG00000007383	-0.617757	1.87598	3.37263	0.0662879	0.466624	heat shock protein family B (small) member 8 [Source:HGNC Symbol;Acc:HGNC:30171]	15	HSPB8	HSPB8	HSPB8
ENSGALG00000010009	0.881669	0.793134	3.37223	0.0663041	0.466624	tetratricopeptide repeat domain 29 [Source:HGNC Symbol;Acc:HGNC:29936]	4	TTC29	TTC29	TTC29
ENSGALG00000046023	-0.377439	3.92519	3.37151	0.0663331	0.466624		25		APOA1BP
ENSGALG00000029806	0.247563	6.15302	3.37143	0.0663362	0.466624		1
ENSGALG00000014872	-0.61938	1.27584	3.3711	0.0663496	0.466624	fibroblast growth factor 10 [Source:HGNC Symbol;Acc:HGNC:3666]	Z	FGF10	FGF10	FGF10
ENSGALG00000035660	-0.704187	1.57549	3.36825	0.0664644	0.46716		AADN04016877.1
ENSGALG00000029679	-0.619419	1.4055	3.36736	0.0665004	0.46716	pleckstrin homology domain containing A7 [Source:HGNC Symbol;Acc:HGNC:27049]	5	PLEKHA7	PLEKHA7	PLEKHA7
ENSGALG00000000466	0.404241	4.12824	3.36434	0.0666223	0.46716	LCK proto-oncogene, Src family tyrosine kinase [Source:HGNC Symbol;Acc:HGNC:6524]	23	LCK	LCK	LCK
ENSGALG00000014526	-0.264524	7.78085	3.3638	0.0666442	0.46716	Triosephosphate isomerase [Source:UniProtKB/Swiss-Prot;Acc:P00940]	1		TPI1
ENSGALG00000007579	-0.285644	6.55555	3.36358	0.0666532	0.46716	amyloid beta precursor protein binding family B member 1 interacting protein [Source:HGNC Symbol;Acc:HGNC:17379]	2	APBB1IP	APBB1IP	APBB1IP
ENSGALG00000004722	-1.2689	3.9482	3.36241	0.0667002	0.46716	asporin [Source:HGNC Symbol;Acc:HGNC:14872]	12	ASPN	ASPN	ASPN
ENSGALG00000035498	0.27795	5.61733	3.36195	0.0667191	0.46716	inositol polyphosphate-5-phosphatase D [Source:HGNC Symbol;Acc:HGNC:6079]	9	INPP5D	INPP5D	INPP5D
ENSGALG00000008663	-0.608493	2.41315	3.36189	0.0667213	0.46716	dimethylarginine dimethylaminohydrolase 1 [Source:HGNC Symbol;Acc:HGNC:2715]	8	DDAH1	DDAH1	DDAH1
ENSGALG00000033278	0.408905	3.74325	3.36079	0.0667662	0.467215	NLR family CARD domain containing 3 [Source:HGNC Symbol;Acc:HGNC:29889]	14	NLRC3	NLRC3	NLRC3
ENSGALG00000001470	0.365782	5.36884	3.35986	0.0668037	0.46722	stomatin like 1 [Source:HGNC Symbol;Acc:HGNC:14560]	10	STOML1	STOML1	STOML1
ENSGALG00000015810	-1.07226	0.757893	3.35891	0.0668425	0.467232		3		CFAP206
ENSGALG00000012989	-0.514704	6.1908	3.35322	0.0670736	0.468589	ninjurin 2 [Source:HGNC Symbol;Acc:HGNC:7825]	1	NINJ2	NINJ2	NINJ2
ENSGALG00000007769	-0.286782	5.33669	3.3518	0.0671317	0.46866	Forkhead box protein P1 [Source:UniProtKB/Swiss-Prot;Acc:Q58NQ4]	12	FOXP1	FOXP1	FOXP1
ENSGALG00000008293	-0.408415	5.74431	3.35045	0.0671866	0.46866	SH3 and PX domains 2A [Source:HGNC Symbol;Acc:HGNC:23664]	6	SH3PXD2A	SH3PXD2A	SH3PXD2A
ENSGALG00000015611	0.300024	4.79789	3.35016	0.0671984	0.46866	caspase 8 associated protein 2 [Source:HGNC Symbol;Acc:HGNC:1510]	3	CASP8AP2	CASP8AP2	CASP8AP2
ENSGALG00000009830	0.920143	1.24033	3.34934	0.0672321	0.46866		4		LOC422448
ENSGALG00000026167	-0.317673	6.20569	3.34319	0.0674838	0.47005	phosphoinositide-3-kinase regulatory subunit 5 [Source:HGNC Symbol;Acc:HGNC:30035]	18	PIK3R5	PIK3R5	PIK3R5
ENSGALG00000014286	0.240644	6.42644	3.34265	0.0675058	0.47005		4		PDS5A
ENSGALG00000029524	-0.281454	5.17689	3.34078	0.0675827	0.470127		KQ759610.1
ENSGALG00000042803	0.322486	4.25237	3.34057	0.0675912	0.470127		15		YPEL1
ENSGALG00000025937	-0.270088	6.93384	3.33874	0.0676665	0.470392		24		FXYD6
ENSGALG00000025680	0.657255	0.963874	3.33726	0.0677275	0.470527	Small nucleolar RNA SNORA25 [Source:RFAM;Acc:RF00402]	1	SNORA25
ENSGALG00000003475	-0.355885	7.53114	3.33646	0.0677604	0.470527	ATP citrate lyase [Source:HGNC Symbol;Acc:HGNC:115]	27	ACLY	ACLY	ACLY
ENSGALG00000027429	-0.800079	0.974315	3.33457	0.067838	0.470632	hydroxysteroid 17-beta dehydrogenase 1 [Source:HGNC Symbol;Acc:HGNC:5210]	27	HSD17B1	HSD17B1	HSD17B1
ENSGALG00000010027	-0.276625	5.99662	3.33428	0.0678499	0.470632	Cofilin-2 [Source:UniProtKB/Swiss-Prot;Acc:P21566]	5	CFL2	CFL2	CFL2
ENSGALG00000031987	-0.29402	5.751	3.3298	0.0680351	0.471344	unconventional myosin-Va [Source:RefSeq peptide;Acc:NP_990631]	10	MYO5A	MYO5A
ENSGALG00000004342	0.370701	4.2074	3.32913	0.068063	0.471344	origin recognition complex subunit 6 [Source:HGNC Symbol;Acc:HGNC:17151]	11	ORC6	ORC6	ORC6
ENSGALG00000043336	-0.259999	7.34129	3.32909	0.0680643	0.471344		33
ENSGALG00000015464	-0.363366	4.66142	3.32611	0.068188	0.471941	prostaglandin F2 receptor inhibitor [Source:HGNC Symbol;Acc:HGNC:9601]	1	PTGFRN		PTGFRN
ENSGALG00000000558	0.281583	5.98778	3.32381	0.0682835	0.472186	solute carrier family 1 member 6 [Source:HGNC Symbol;Acc:HGNC:10944]	28	SLC1A6	SLC1A6	SLC1A6
ENSGALG00000034895	-0.63125	1.11976	3.32286	0.068323	0.472186		AADN04017297.1
ENSGALG00000026092	0.677774	2.47605	3.32256	0.0683353	0.472186	histamine receptor H4 [Source:HGNC Symbol;Acc:HGNC:17383]	2	HRH4	LOC428525	HRH4
ENSGALG00000012834	-0.386062	6.88475	3.32109	0.0683963	0.472202	aldo-keto reductase family 1 member D1 [Source:HGNC Symbol;Acc:HGNC:388]	1	AKR1D1	AKR1D1	AKR1D1
ENSGALG00000027785	-0.369723	3.7377	3.31882	0.0684911	0.472202		Z
ENSGALG00000006351	0.337131	3.99476	3.31874	0.0684943	0.472202	Fas cell surface death receptor [Source:HGNC Symbol;Acc:HGNC:11920]	6	FAS	FAS	FAS
ENSGALG00000005553	0.924648	0.812607	3.31815	0.0685189	0.472202	neuroligin 3 [Source:HGNC Symbol;Acc:HGNC:14289]	4	NLGN3	NLGN3
ENSGALG00000014967	-0.638599	1.57126	3.31802	0.0685243	0.472202		Z		SV2C
ENSGALG00000032326	-0.523145	4.32945	3.31362	0.0687079	0.473209		14
ENSGALG00000000818	0.35687	3.6025	3.31085	0.0688238	0.473749	leucine rich repeat containing 32 [Source:HGNC Symbol;Acc:HGNC:4161]	1	LRRC32	LRRC32	LRRC32
ENSGALG00000012317	1.10118	1.48125	3.30978	0.0688685	0.473799		3
ENSGALG00000005643	0.605673	3.32472	3.30748	0.0689652	0.473923	lymphatic vessel endothelial hyaluronan receptor 1 [Source:HGNC Symbol;Acc:HGNC:14687]	5	LYVE1	LYVE1	LYVE1
ENSGALG00000037586	-0.267077	5.67634	3.30591	0.0690312	0.473923		AADN04021476.1
ENSGALG00000015854	-0.25425	6.31145	3.30542	0.0690515	0.473923	phosphoglucomutase 3 [Source:HGNC Symbol;Acc:HGNC:8907]	3	PGM3	PGM3	PGM3
ENSGALG00000006992	-0.483303	12.8747	3.30511	0.0690649	0.473923	matrix metalloproteinase-9 precursor [Source:RefSeq peptide;Acc:NP_989998]	20	MMP9	MMP9
ENSGALG00000000678	0.468817	6.06215	3.30489	0.0690739	0.473923	Cbp/p300-interacting transactivator 3 [Source:UniProtKB/Swiss-Prot;Acc:Q9I8K7]	23	CITED4	CITED4	CITED4
ENSGALG00000015693	0.293539	5.97775	3.3038	0.0691198	0.47398	ubiquitin specific peptidase 25 [Source:HGNC Symbol;Acc:HGNC:12624]	1	USP25	USP25	USP25
ENSGALG00000030597	0.274698	6.53448	3.29654	0.0694262	0.475823	kinesin family member 11 [Source:HGNC Symbol;Acc:HGNC:6388]	6	KIF11	KIF11	KIF11
ENSGALG00000034615	-0.320135	5.73363	3.2944	0.0695164	0.476062		28
ENSGALG00000042638	0.609097	1.85607	3.29393	0.0695362	0.476062		3
ENSGALG00000005423	-0.377447	3.28672	3.29013	0.0696974	0.476907	glyoxylate and hydroxypyruvate reductase [Source:HGNC Symbol;Acc:HGNC:4570]	Z	GRHPR	GRHPR	GRHPR
ENSGALG00000005057	0.30237	6.28438	3.28322	0.0699914	0.477271	adenosine kinase [Source:HGNC Symbol;Acc:HGNC:257]	6	ADK	ADK	ADK
ENSGALG00000015066	0.600047	1.86939	3.28276	0.0700109	0.477271	WAS protein family member 1 [Source:HGNC Symbol;Acc:HGNC:12732]	3	WASF1	WASF1	WASF1
ENSGALG00000006756	0.339802	6.36268	3.2821	0.0700394	0.477271		20		BPI
ENSGALG00000030070	0.260026	6.07977	3.28176	0.0700538	0.477271	quinoid dihydropteridine reductase [Source:HGNC Symbol;Acc:HGNC:9752]	4	QDPR	QDPR
ENSGALG00000011269	-0.617416	9.63381	3.2801	0.0701246	0.477271	Epiphycan [Source:UniProtKB/Swiss-Prot;Acc:Q90944]	1	EPYC	EPYC	EPYC
ENSGALG00000032287	-0.278512	7.35325	3.27915	0.0701651	0.477271	ATPase sarcoplasmic/endoplasmic reticulum Ca2+ transporting 2 [Source:HGNC Symbol;Acc:HGNC:812]	15	ATP2A2	ATP2A2	ATP2A2
ENSGALG00000026965	-0.302113	5.39518	3.27913	0.0701662	0.477271		12
ENSGALG00000043650	0.577417	2.17915	3.27802	0.0702138	0.477271	growth factor independent 1 transcriptional repressor [Source:HGNC Symbol;Acc:HGNC:4237]	8	GFI1	GFI1	GFI1
ENSGALG00000019042	0.259215	5.1522	3.27759	0.0702319	0.477271	ALG8, alpha-1,3-glucosyltransferase [Source:HGNC Symbol;Acc:HGNC:23161]	1	ALG8	ALG8	ALG8
ENSGALG00000003461	0.545932	2.2752	3.27611	0.0702955	0.477271	ubiquitin specific peptidase 49 [Source:HGNC Symbol;Acc:HGNC:20078]	26	USP49		USP49
ENSGALG00000001611	-0.551871	2.38954	3.27514	0.070337	0.477271	beta-1,3-glucuronyltransferase 1 [Source:HGNC Symbol;Acc:HGNC:921]	24	B3GAT1	B3GAT1	B3GAT1
ENSGALG00000008009	0.295345	6.85637	3.27513	0.0703375	0.477271	B-cell receptor associated protein 29 [Source:HGNC Symbol;Acc:HGNC:24131]	1	BCAP29	BCAP29	BCAP29
ENSGALG00000028423	-0.260368	5.98596	3.275	0.070343	0.477271	Heparan sulfate 2-O-sulfotransferase 1 [Source:UniProtKB/Swiss-Prot;Acc:Q76KB1]	8	HS2ST1	HS2ST1
ENSGALG00000011205	-0.335479	5.08876	3.27449	0.070365	0.477271	SPARC related modular calcium binding 2 [Source:HGNC Symbol;Acc:HGNC:20323]	3	SMOC2	SMOC2	SMOC2
ENSGALG00000003665	-0.279747	5.44297	3.27394	0.0703883	0.477271	phosphatidylinositol glycan anchor biosynthesis class S [Source:HGNC Symbol;Acc:HGNC:14937]	19	PIGS	PIGS	PIGS
ENSGALG00000022718	-0.650648	2.44477	3.27378	0.0703953	0.477271		1		FUT4
ENSGALG00000016844	0.377425	4.22789	3.27329	0.0704164	0.477271	RAB20, member RAS oncogene family [Source:HGNC Symbol;Acc:HGNC:18260]	1	RAB20	RAB20	RAB20
ENSGALG00000029833	0.393527	3.59236	3.27297	0.07043	0.477271		23
ENSGALG00000008077	-0.514836	2.35997	3.27053	0.0705349	0.477726	progestin and adipoQ receptor family member 5 [Source:HGNC Symbol;Acc:HGNC:29645]	10	PAQR5		PAQR5
ENSGALG00000035623	-0.258694	5.76756	3.26538	0.0707565	0.478845		2
ENSGALG00000002564	-0.31691	6.05517	3.26416	0.0708095	0.478845	regulator of G-protein signaling 4 [Source:HGNC Symbol;Acc:HGNC:10000]	8	RGS4	RGS4	RGS4
ENSGALG00000034722	0.450263	4.35669	3.26351	0.0708374	0.478845	toll-like receptor 2 type-1 precursor [Source:RefSeq peptide;Acc:NP_989609]	4	TLR2A	TLR2A
ENSGALG00000009759	0.661095	2.02986	3.26318	0.0708517	0.478845	solute carrier family 16 member 7 [Source:HGNC Symbol;Acc:HGNC:10928]	1	SLC16A7	SLC16A7	SLC16A7
ENSGALG00000043831	-0.617438	1.29543	3.26111	0.0709411	0.479056	leucine rich repeat containing 73 [Source:HGNC Symbol;Acc:HGNC:21375]	3	LRRC73	LRRC73	LRRC73
ENSGALG00000039222	0.255739	5.26685	3.26071	0.0709586	0.479056	dpy-19 like 4 (C. elegans) [Source:HGNC Symbol;Acc:HGNC:27829]	2	DPY19L4	DPY19L4	DPY19L4
ENSGALG00000040098	0.269965	6.23442	3.25612	0.0711574	0.479675		2
ENSGALG00000033044	0.770433	0.965785	3.25587	0.0711683	0.479675		AADN04000924.1
ENSGALG00000006405	-0.490541	2.27907	3.25515	0.0711995	0.479675	centrosomal protein 19 [Source:HGNC Symbol;Acc:HGNC:28209]	9	CEP19	CEP19	CEP19
ENSGALG00000038904	-0.2907	7.56088	3.25462	0.0712226	0.479675	PRA1 family protein 3 [Source:UniProtKB/Swiss-Prot;Acc:Q5F433]	12	ARL6IP5	ARL6IP5
ENSGALG00000032502	0.288947	4.7073	3.25422	0.07124	0.479675		5
ENSGALG00000028037	-0.435345	6.42314	3.25266	0.0713075	0.47976	Proto-oncogene c-Fos [Source:UniProtKB/Swiss-Prot;Acc:P11939]	5	FOS	FOS
ENSGALG00000013607	0.394623	3.93938	3.25218	0.0713286	0.47976		3
ENSGALG00000030583	0.38897	3.66055	3.25023	0.0714136	0.47998		2
ENSGALG00000033898	0.291644	5.87685	3.24912	0.0714618	0.47998		AADN04005097.1		LOC101749378
ENSGALG00000033077	0.26413	5.17169	3.24882	0.071475	0.47998	tRNA methyltransferase 1 like [Source:HGNC Symbol;Acc:HGNC:16782]	8	TRMT1L	TRMT1L	TRMT1L
ENSGALG00000006822	-0.448889	3.23723	3.24732	0.0715404	0.480163	protocadherin-19 precursor [Source:RefSeq peptide;Acc:NP_001092077]	4	PCDH19	PCDH19
ENSGALG00000004557	0.263522	5.81563	3.24535	0.0716263	0.480485	WD repeat domain phosphoinositide-interacting protein 2 [Source:UniProtKB/Swiss-Prot;Acc:Q5ZHN3]	14	WIPI2	WIPI2	WIPI2
ENSGALG00000024488	-0.268854	7.05732	3.24412	0.0716803	0.480592	CD99 molecule [Source:HGNC Symbol;Acc:HGNC:7082]	1	CD99	CD99	CD99
ENSGALG00000001106	-0.503953	2.15738	3.24242	0.0717544	0.480602		28
ENSGALG00000030998	-0.253715	5.82638	3.24235	0.0717578	0.480602		AADN04000732.1
ENSGALG00000034171	-0.245127	6.84865	3.24098	0.0718175	0.480748	erythrocyte membrane protein band 4.1 like 1 [Source:HGNC Symbol;Acc:HGNC:3378]	20	EPB41L1	EPB41L1	EPB41L1
ENSGALG00000001604	-0.375828	4.13006	3.23774	0.0719599	0.481278		24		GLB1L2
ENSGALG00000002739	0.261262	5.83025	3.23744	0.0719729	0.481278	inositol polyphosphate-5-phosphatase K [Source:HGNC Symbol;Acc:HGNC:33882]	19	INPP5K	INPP5K	INPP5K
ENSGALG00000003750	-0.269557	5.76358	3.23599	0.0720368	0.481451	phospholipase C gamma 1 [Source:HGNC Symbol;Acc:HGNC:9065]	20	PLCG1		PLCG1
ENSGALG00000006473	0.503661	5.50551	3.23336	0.0721527	0.481894	plexin A4 [Source:HGNC Symbol;Acc:HGNC:9102]	1	PLXNA4		PLXNA4
ENSGALG00000035242	0.316554	4.84721	3.23275	0.0721793	0.481894	regulator of microtubule dynamics 3 [Source:HGNC Symbol;Acc:HGNC:25550]	5	RMDN3	RMDN3	RMDN3
ENSGALG00000013528	-0.630045	2.22572	3.23144	0.0722372	0.482026		22		TSPAN33
ENSGALG00000028627	-0.440116	7.82942	3.22642	0.0724587	0.483003	Metalloproteinase inhibitor 3 [Source:UniProtKB/Swiss-Prot;Acc:P26652]	1	TIMP3	TIMP3
ENSGALG00000017153	0.278158	7.3506	3.2264	0.07246	0.483003	radixin [Source:HGNC Symbol;Acc:HGNC:9944]	1	RDX	RDX	RDX
ENSGALG00000011504	0.278532	7.3796	3.22473	0.0725336	0.483239		1		TMPO
ENSGALG00000016406	0.261066	5.56921	3.2228	0.0726195	0.483556	ribosomal protein S6 kinase A3 [Source:HGNC Symbol;Acc:HGNC:10432]	1	RPS6KA3		RPS6KA3
ENSGALG00000005259	0.665495	1.8525	3.22129	0.0726865	0.483748	vasoactive intestinal peptide receptor 1 [Source:HGNC Symbol;Acc:HGNC:12694]	2	VIPR1	VIPR1	VIPR1
ENSGALG00000009728	0.241148	5.74757	3.21991	0.0727478	0.483901		2		SLC25A13
ENSGALG00000016502	0.807166	1.42385	3.21835	0.0728172	0.483938	tumor protein p53 inducible protein 3 [Source:HGNC Symbol;Acc:HGNC:19373]	3	TP53I3	TP53I3	TP53I3
ENSGALG00000040447	0.672123	1.66703	3.21806	0.0728298	0.483938	CUB domain containing protein 1 [Source:HGNC Symbol;Acc:HGNC:24357]	2	CDCP1	CDCP1	CDCP1
ENSGALG00000011214	-0.380306	11.6942	3.21499	0.0729667	0.484593	Serpin H1 [Source:UniProtKB/Swiss-Prot;Acc:P13731]	1	SERPINH1	SERPINH1	SERPINH1
ENSGALG00000008274	0.402213	4.17795	3.21411	0.0730061	0.484599	cereblon [Source:HGNC Symbol;Acc:HGNC:30185]	12	CRBN	LOC416106	CRBN
ENSGALG00000016945	-0.563232	10.8245	3.21183	0.0731076	0.484609	leukocyte cell derived chemotaxin 1 [Source:HGNC Symbol;Acc:HGNC:17005]	1	LECT1	LECT1	LECT1
ENSGALG00000037246	-0.377031	3.45348	3.21157	0.0731194	0.484609	receptor activity modifying protein 3 [Source:HGNC Symbol;Acc:HGNC:9845]	2	RAMP3	RAMP3
ENSGALG00000009880	-0.316714	4.66211	3.21122	0.0731348	0.484609	inositol polyphosphate-4-phosphatase type II B [Source:HGNC Symbol;Acc:HGNC:6075]	4	INPP4B	INPP4B	INPP4B
ENSGALG00000010699	0.314732	4.45041	3.21064	0.0731608	0.484609		2
ENSGALG00000005103	0.386688	3.24219	3.20855	0.0732543	0.484974	glycerophosphodiester phosphodiesterase domain containing 1 [Source:HGNC Symbol;Acc:HGNC:20883]	19	GDPD1	GDPD1	GDPD1
ENSGALG00000006358	0.53417	2.06779	3.20715	0.0733169	0.485134	transmembrane protein 86A [Source:HGNC Symbol;Acc:HGNC:26890]	5	TMEM86A	TMEM86A	TMEM86A
ENSGALG00000005181	-0.2726	7.58007	3.20461	0.073431	0.485636	SEC24 homolog C, COPII coat complex component [Source:HGNC Symbol;Acc:HGNC:10705]	6	SEC24C		SEC24C
ENSGALG00000027778	0.513762	3.54028	3.20175	0.0735594	0.485978		5		LOC770492
ENSGALG00000041331	-0.285458	5.99842	3.20175	0.0735597	0.485978	RRP12-like protein [Source:RefSeq peptide;Acc:NP_001012926]	6	RRP12	RRP12
ENSGALG00000029066	-0.305394	5.13953	3.19849	0.0737061	0.486691		23
ENSGALG00000023396	-0.474601	3.50082	3.1953	0.0738501	0.487255	aspartate beta-hydroxylase domain containing 2 [Source:HGNC Symbol;Acc:HGNC:30437]	15	ASPHD2	ASPHD2	ASPHD2
ENSGALG00000019003	0.544267	1.67508	3.19449	0.0738869	0.487255		4		SGK223
ENSGALG00000015407	0.580376	2.01772	3.19328	0.0739413	0.487255	Zinc finger protein PLAG1 [Source:UniProtKB/Swiss-Prot;Acc:Q58NQ5]	2	PLAG1	PLAG1	PLAG1
ENSGALG00000015355	0.261676	7.96984	3.19319	0.0739457	0.487255	CD47 molecule [Source:HGNC Symbol;Acc:HGNC:1682]	1	CD47	CD47	CD47
ENSGALG00000035879	-0.47919	2.8185	3.19147	0.0740234	0.487504	integrin subunit alpha 7 [Source:HGNC Symbol;Acc:HGNC:6143]	AADN04000737.1	ITGA7	ITGA7	ITGA7
ENSGALG00000015746	-0.524918	3.12974	3.19065	0.0740605	0.487504	junctional adhesion molecule 2 [Source:HGNC Symbol;Acc:HGNC:14686]	1	JAM2	JAM2	JAM2
ENSGALG00000039238	-1.01514	0.631417	3.1872	0.0742172	0.488281	sal-like protein 1 [Source:RefSeq peptide;Acc:NP_990038]	11	SALL1	SALL1
ENSGALG00000015362	0.600279	1.98542	3.18618	0.0742634	0.488331	T cell receptor associated transmembrane adaptor 1 [Source:HGNC Symbol;Acc:HGNC:30698]	1	TRAT1		TRAT1
ENSGALG00000016420	-0.246824	7.14315	3.18248	0.0744318	0.488734	SH3 domain containing kinase binding protein 1 [Source:HGNC Symbol;Acc:HGNC:13867]	1	SH3KBP1	SH3KBP1	SH3KBP1
ENSGALG00000011937	-0.285113	7.17355	3.18246	0.0744325	0.488734	Nuclear factor erythroid 2-related factor 1 [Source:UniProtKB/Swiss-Prot;Acc:Q5ZL67]	27	NFE2L1	NFE2L1
ENSGALG00000033989	-0.358748	7.08586	3.18228	0.0744406	0.488734	solute carrier family 39 member 14 [Source:HGNC Symbol;Acc:HGNC:20858]	AADN04002725.1	SLC39A14	SLC39A14	SLC39A14
ENSGALG00000033060	-0.748361	0.77204	3.17997	0.0745461	0.489173		5
ENSGALG00000011024	-0.333799	5.71825	3.17594	0.07473	0.490125	cache domain containing 1 [Source:HGNC Symbol;Acc:HGNC:29314]	8	CACHD1	CACHD1	CACHD1
ENSGALG00000005180	-0.535289	13.4872	3.17443	0.0747994	0.490326		8
ENSGALG00000041989	0.295922	5.69703	3.17272	0.0748778	0.490496	RRN3 homolog, RNA polymerase I transcription factor [Source:HGNC Symbol;Acc:HGNC:30346]	14	RRN3	RRN3
ENSGALG00000030530	-0.552422	2.30752	3.17186	0.0749173	0.490496	heart- and neural crest derivatives-expressed protein 2 [Source:RefSeq peptide;Acc:NP_990297]	4	HAND2	HAND2	HAND2
ENSGALG00000006017	0.347258	5.91006	3.17064	0.0749729	0.490496	dedicator of cytokinesis 11 [Source:HGNC Symbol;Acc:HGNC:23483]	4	DOCK11	DOCK11	DOCK11
ENSGALG00000043654	0.375955	5.38231	3.16991	0.0750064	0.490496		27
ENSGALG00000015077	-0.374133	6.5459	3.1692	0.0750393	0.490496	Rho GTPase activating protein 31 [Source:HGNC Symbol;Acc:HGNC:29216]	1	ARHGAP31		ARHGAP31
ENSGALG00000001476	0.25753	7.9085	3.16879	0.0750581	0.490496	RAP1A, member of RAS oncogene family [Source:HGNC Symbol;Acc:HGNC:9855]	26	RAP1A	RAP1A	RAP1A
ENSGALG00000005439	-0.331733	6.20652	3.16422	0.0752685	0.491403	acetyl-CoA carboxylase alpha [Source:HGNC Symbol;Acc:HGNC:84]	19	ACACA	ACACA	ACACA
ENSGALG00000041102	0.271702	6.24923	3.16386	0.0752851	0.491403	CDK5 regulatory subunit associated protein 2 [Source:HGNC Symbol;Acc:HGNC:18672]	17	CDK5RAP2	CDK5RAP2	CDK5RAP2
ENSGALG00000004956	-0.325098	9.06228	3.16324	0.0753135	0.491403	glucose-6-phosphate isomerase [Source:HGNC Symbol;Acc:HGNC:4458]	11	GPI	GPI	GPI
ENSGALG00000016164	0.726928	2.67719	3.15906	0.0755066	0.492409	ATP binding cassette subfamily G member 1 [Source:HGNC Symbol;Acc:HGNC:73]	1	ABCG1	ABCG1	ABCG1
ENSGALG00000006647	-0.37938	3.74961	3.15572	0.0756613	0.49294	dual specificity phosphatase 8 [Source:HGNC Symbol;Acc:HGNC:3074]	5	DUSP8	DUSP8	DUSP8
ENSGALG00000001229	-0.340547	4.06471	3.15554	0.0756695	0.49294	SKI proto-oncogene [Source:HGNC Symbol;Acc:HGNC:10896]	21	SKI	SKI	SKI
ENSGALG00000034013	-0.278543	4.73355	3.15478	0.075705	0.49294		6
ENSGALG00000013006	0.828489	1.93214	3.15352	0.0757632	0.493043	rhophilin associated tail protein 1 like [Source:HGNC Symbol;Acc:HGNC:24060]	2	ROPN1L	ROPN1L	ROPN1L
ENSGALG00000039299	-0.248518	7.61007	3.15276	0.0757988	0.493043	LIM and SH3 protein 1 [Source:HGNC Symbol;Acc:HGNC:6513]	27	LASP1	LASP1	LASP1
ENSGALG00000003035	0.663412	1.0186	3.15029	0.0759136	0.493536	family with sequence similarity 78 member B [Source:HGNC Symbol;Acc:HGNC:13495]	8	FAM78B	FAM78B	FAM78B
ENSGALG00000040877	0.287352	5.05221	3.14715	0.0760595	0.494161	UBA like domain containing 2 [Source:HGNC Symbol;Acc:HGNC:28438]	18	UBALD2	UBALD2	UBALD2
ENSGALG00000014698	0.272809	5.5409	3.14606	0.0761104	0.494161	caspase-2 [Source:RefSeq peptide;Acc:NP_001161173]	1	CASP2	CASP2
ENSGALG00000032253	0.762376	0.494265	3.14508	0.0761562	0.494161		AADN04005812.1
ENSGALG00000034566	-0.880813	2.4873	3.14487	0.0761661	0.494161		AADN04001110.1
ENSGALG00000002663	0.297935	5.46746	3.1421	0.0762954	0.494746	ATR serine/threonine kinase [Source:HGNC Symbol;Acc:HGNC:882]	9	ATR	ATR	ATR
ENSGALG00000004614	0.480303	4.45488	3.14087	0.0763533	0.494868	N-acetylneuraminate pyruvate lyase [Source:HGNC Symbol;Acc:HGNC:16781]	8	NPL	NPL	NPL
ENSGALG00000003196	0.630853	4.06811	3.13655	0.0765557	0.495925	Angiogenin [Source:UniProtKB/Swiss-Prot;Acc:P27043]	6		ANG
ENSGALG00000044996	0.513371	2.37895	3.13438	0.0766577	0.496039	transmembrane protein 71 [Source:HGNC Symbol;Acc:HGNC:26572]	2	TMEM71		TMEM71
ENSGALG00000012944	-0.53	3.12381	3.13431	0.0766609	0.496039		1
ENSGALG00000039200	-0.492235	2.38457	3.13361	0.0766936	0.496039	axin 2 [Source:HGNC Symbol;Acc:HGNC:904]	18	AXIN2	AXIN2	AXIN2
ENSGALG00000002210	-0.324987	9.76092	3.13284	0.0767302	0.496039	peptidyl-prolyl cis-trans isomerase B precursor [Source:RefSeq peptide;Acc:NP_990792]	10	PPIB	PPIB
ENSGALG00000041795	0.243535	6.37622	3.12732	0.0769904	0.496449	WW domain containing E3 ubiquitin protein ligase 1 [Source:HGNC Symbol;Acc:HGNC:17004]	2	WWP1	WWP1
ENSGALG00000001459	-0.989428	2.72558	3.12615	0.0770453	0.496449	Troponin C, slow skeletal and cardiac muscles [Source:UniProtKB/Swiss-Prot;Acc:P09860]	12	TNNC1	TNNC1	TNNC1
ENSGALG00000023812	-0.730614	0.875053	3.12503	0.0770986	0.496449		13
ENSGALG00000008677	-0.295727	9.97085	3.12469	0.0771143	0.496449	vimentin [Source:HGNC Symbol;Acc:HGNC:12692]	2	VIM	VIM	VIM
ENSGALG00000011192	0.249236	5.88914	3.12396	0.077149	0.496449	PHD finger protein 10 [Source:HGNC Symbol;Acc:HGNC:18250]	3	PHF10		PHF10
ENSGALG00000011239	0.276622	4.74406	3.12392	0.0771508	0.496449	oxidoreductase NAD binding domain containing 1 [Source:HGNC Symbol;Acc:HGNC:25128]	2	OXNAD1	OXNAD1	OXNAD1
ENSGALG00000016890	-0.349847	4.91128	3.12373	0.0771599	0.496449	muscleblind-like 2 isoform 7 [Source:RefSeq peptide;Acc:NP_001156848]	1	MBNL2	MBNL2
ENSGALG00000016169	-1.05903	1.8228	3.12334	0.0771785	0.496449	transmembrane protease, serine 3 [Source:HGNC Symbol;Acc:HGNC:11877]	1	TMPRSS3		TMPRSS3
ENSGALG00000028543	-0.339076	6.01329	3.12324	0.0771831	0.496449	fibroblast growth factor receptor 4 [Source:HGNC Symbol;Acc:HGNC:3691]	13	FGFR4	FGFR4	FGFR4
ENSGALG00000015218	-0.740585	0.777394	3.12318	0.0771861	0.496449	solute carrier family 19 member 2 [Source:HGNC Symbol;Acc:HGNC:10938]	1	SLC19A2	SLC19A2	SLC19A2
ENSGALG00000013117	0.763585	2.53698	3.11358	0.077642	0.499127	phosphatidylinositol-4-phosphate 3-kinase catalytic subunit type 2 gamma [Source:HGNC Symbol;Acc:HGNC:8973]	1	PIK3C2G	PIK3C2G	PIK3C2G
ENSGALG00000006425	0.266624	6.36163	3.1068	0.0779658	0.500551	solute carrier family 6 member 6 [Source:HGNC Symbol;Acc:HGNC:11052]	12	SLC6A6	SLC6A6	SLC6A6
ENSGALG00000023338	0.592232	1.74188	3.10627	0.0779914	0.500551	chromobox 2 [Source:HGNC Symbol;Acc:HGNC:1552]	18	CBX2		CBX2
ENSGALG00000007220	0.334717	11.0169	3.10584	0.0780118	0.500551	Ferritin heavy chain [Source:UniProtKB/Swiss-Prot;Acc:P08267]	5	FTH1	FTH1	FTH1
ENSGALG00000035804	-0.281874	6.36704	3.1048	0.0780619	0.500551	sequestosome 1 [Source:HGNC Symbol;Acc:HGNC:11280]	13	SQSTM1	SQSTM1	SQSTM1
ENSGALG00000016909	-0.283937	7.88794	3.10467	0.0780683	0.500551	Nedd4 family interacting protein 2 [Source:HGNC Symbol;Acc:HGNC:18537]	1	NDFIP2	NDFIP2	NDFIP2
ENSGALG00000046524	0.578614	2.55078	3.10398	0.0781009	0.500551		AADN04020224.1
ENSGALG00000040080	-0.422215	3.14508	3.10256	0.0781691	0.500734		5
ENSGALG00000012796	-0.298695	6.14964	3.0999	0.0782973	0.501161	KIAA1549 [Source:HGNC Symbol;Acc:HGNC:22219]	1	KIAA1549	KIAA1549	KIAA1549
ENSGALG00000017133	-0.35094	5.52466	3.09953	0.0783151	0.501161	Protein-lysine N-methyltransferase N6AMT2 [Source:UniProtKB/Swiss-Prot;Acc:Q5ZKT6]	1	EEF1AKMT1	EEF1AKMT1	EEF1AKMT1
ENSGALG00000002463	-0.355722	4.96047	3.09839	0.0783696	0.501256	sulfatase modifying factor 2 [Source:HGNC Symbol;Acc:HGNC:20415]	19	SUMF2	SUMF2	SUMF2
ENSGALG00000015620	0.32857	4.03291	3.09676	0.0784481	0.501398	X-ray repair cross complementing 4 [Source:HGNC Symbol;Acc:HGNC:12831]	Z	XRCC4	XRCC4	XRCC4
ENSGALG00000032681	0.340384	6.06939	3.09629	0.0784711	0.501398		1
ENSGALG00000013863	0.265166	4.68778	3.09259	0.0786494	0.502283	proteasome assembly chaperone 2 [Source:HGNC Symbol;Acc:HGNC:24929]	2	PSMG2	PSMG2	PSMG2
ENSGALG00000023683	-0.265016	5.43579	3.09039	0.078756	0.502711	tectonic family member 2 [Source:HGNC Symbol;Acc:HGNC:25774]	15	TCTN2	TCTN2	TCTN2
ENSGALG00000034855	0.294287	6.74819	3.089	0.0788234	0.502887	Gallus gallus hexokinase 2 (HK2), mRNA. [Source:RefSeq mRNA;Acc:NM_204212]	KQ759567.1	HK2	HK2
ENSGALG00000033186	-0.443494	2.78892	3.08713	0.0789139	0.503048	leucine rich repeat containing 58 [Source:HGNC Symbol;Acc:HGNC:26968]	1	LRRC58		LRRC58
ENSGALG00000041300	-0.33863	6.27558	3.08442	0.0790456	0.503048		AADN04001796.1
ENSGALG00000006880	-0.318685	8.34011	3.08394	0.0790686	0.503048	solute carrier family 38 member 10 [Source:HGNC Symbol;Acc:HGNC:28237]	18	SLC38A10	SLC38A10	SLC38A10
ENSGALG00000039412	0.376825	5.05923	3.08367	0.0790818	0.503048		1
ENSGALG00000032910	-0.474708	2.37348	3.08346	0.0790921	0.503048		12
ENSGALG00000026884	0.415907	4.54435	3.0825	0.0791387	0.503048		Z		PINLYP
ENSGALG00000021128	-0.254288	7.34053	3.08215	0.0791556	0.503048	fascin [Source:RefSeq peptide;Acc:NP_001171603]	14	FSCN1		FSCN1
ENSGALG00000045498	0.638938	1.10438	3.08138	0.0791935	0.503048		AADN04002300.1
ENSGALG00000032145	-0.291222	6.19238	3.08074	0.0792243	0.503048	beta-1,4-galactosyltransferase 7 [Source:HGNC Symbol;Acc:HGNC:930]	13	B4GAL-T7	B4GALT7
ENSGALG00000039363	-0.251193	6.48125	3.08029	0.0792464	0.503048	thioredoxin reductase 3 [Source:RefSeq peptide;Acc:NP_001116249]	12	TXNRD3	TXNRD3
ENSGALG00000010812	0.968752	0.346361	3.07704	0.079405	0.503801	ryanodine receptor 2 [Source:HGNC Symbol;Acc:HGNC:10484]	3	RYR2	RYR2	RYR2
ENSGALG00000036327	-0.633391	7.43817	3.07492	0.0795085	0.504193	neuronal guanine nucleotide exchange factor [Source:HGNC Symbol;Acc:HGNC:7807]	9	NGEF	NGEF
ENSGALG00000006144	0.31642	4.2059	3.07386	0.0795605	0.504193	cyclin dependent kinase 10 [Source:HGNC Symbol;Acc:HGNC:1770]	11	CDK10	CDK10	CDK10
ENSGALG00000030889	-0.50189	3.88656	3.07333	0.0795863	0.504193	forkhead box A2 [Source:HGNC Symbol;Acc:HGNC:5022]	3	FOXA2	FOXA2	FOXA2
ENSGALG00000030598	0.251969	6.74962	3.07142	0.07968	0.504534	B-TFIID TATA-box binding protein associated factor 1 [Source:HGNC Symbol;Acc:HGNC:17307]	6	BTAF1	BTAF1	BTAF1
ENSGALG00000008914	-0.999964	0.543694	3.07049	0.0797256	0.50457	nebulin related anchoring protein [Source:HGNC Symbol;Acc:HGNC:7988]	6	NRAP	NRAP	NRAP
ENSGALG00000029109	-0.393526	3.51945	3.06923	0.0797873	0.504601		13
[truncated: 10,646 more rows]
